# Supplementary material for: Convergent perturbation of the human domain-resolved interactome by viruses and mutations inducing similar disease phenotypes
Source: PLoS Comput Biol. 2019 Feb 13;15(2):e1006762. doi: 10.1371/journal.pcbi.1006762 (PMC6373925; doi:10.1371/journal.pcbi.1006762)
Supplement: S1 Table — Disease proteins are shown in brackets if they are targeted by virus, but the human-virus PPI does not have a domain-based structural model. Disease proteins are in bold if the domain harbouring disease mutation is targeted by virus. (XLSX) [file pcbi.1006762.s002.xlsx]

## Sheet: Sheet1
Virus	Virally implicated diseases	Disease IDs	Disease proteins targeted by virus	Disease proteins not targeted by virus
EBV	Acute lymphoblastic leukemia	DOID:9952, UMLS:C1961099, UMLS:CN232350	(NOTCH1), BAX, JAK1	ABL1, ETV6, FGFR1, FLT3, GNB1, IL7R, JAK2, JAK3, NBN, PTPN11
EBV	Basal ganglia calcification	DOID:0060230	PDGFRB	PDGFB, SLC20A2
EBV	EBV disease-predisposing primary immunodeficiencies	OMIM:300853, OMIM:615401, OMIM:614700, OMIM:615513, OMIM:614868, OMIM:614172, OMIM:615707, OMIM:616452, DOID:12177, OMIM:615758, OMIM:616576, ORPHA:397787	LCK	CARD11, CORO1A, FCGR3A, GATA2, IL21, PIK3CD, TNFRSF13B
EBV	Hemophagocytic lymphohistiocytosis	DOID:0050120		PRF1, STX11, STXBP2, UNC13D
EBV	Histiocytic medullary reticulosis	DOID:8580		DCLRE1C, RAG1, RAG2
EBV	Inflammatory bowel disease	DOID:0050589	IL10RA	NOD2
EBV	Lung cancer	DOID:1324	(CREBBP, DDR2, ERBB2, MYC, RB1, TP53), EGFR, EP300, PPP2R1A, SLC22A18	AKT1, AKT2, ALK, BRAF, CDK12, CDK4, CHEK2, DICER1, EPHA2, EPHA5, FBXW7, FGFR2, GNAS, HRAS, IDH1, IRF1, KRAS, MAP2K1, NRAS, PIK3CA, PTEN, PTPN11, RHOA, ROS1, SMAD4, SOS1, STK11, U2AF1
EBV	Lymphoma	DOID:0060058	(MYC, TP53)	ATM, BRAF, CASP10, CDK4, EZH2, FGFR3, HRAS, IDH1, IDH2, KRAS, MYD88, NRAS, PTPN11, RAD54B, RAD54L, RHOA
EBV	Lymphoproliferative syndromes	DOID:0060704, DOID:6688, OMIM:616100, OMIM:616871	(FAS)	CASP8, CASP10, CTLA4, DDX41, ITK, KRAS, NRAS, PRKCD, SH2D1A, XIAP
EBV	Nasopharyngeal carcinoma	DOID:9261	(TP53)	FGFR2, HRAS, NRAS, PIK3CA
EBV	Stomach cancer	DOID:10534	(CREBBP, ERBB2, TP53), PPP2R1A	ACVR1, AKT1, APC, BRAF, CASP10, CDH1, CNOT9, ERBB3, FBXW7, FGFR1, FGFR2, GNAS, HRAS, IRF1, KIT, KRAS, MUTYH, NRAS, PIK3CA, POLE, PTEN, PTPN11, RHOA, SMAD4
EBV	Systemic autoimmune diseases	OMIM:613385, OMIM:615952, OMIM:616414, OMIM:617006	COPA, ZAP70	STAT3
HPV	Bladder cancer	DOID:11054	(CREBBP, ERBB2), EP300, TP53	AKT1, BRAF, CNOT9, ERBB3, FBXW7, FGFR1, FGFR3, HRAS, IDH1, KRAS, MAP2K1, MTOR, NRAS, PIK3CA, PTEN, RHEB, RXRA, U2AF1
HPV	Breast cancer	DOID:1612	(BRCA1, ERBB2, MT-CYB, PPP2R1A, SMAD4), TP53	AKT1, ALK, ATM, BRAF, BRCA2, BRIP1, BTK, CHEK2, ERBB3, ESR1, FBXW7, FGFR2, GNAS, HRAS, IDH1, KRAS, MLH1, PIK3CA, POLE, PTEN, RAD51, RAD54L, RHOA
HPV	Cervical cancer	DOID:4362	(CREBBP, ERBB2, SMAD4), EP300, TP53	AKT1, ERBB3, FBXW7, GNAS, HRAS, MTOR, PIK3CA, PTEN, U2AF1
HPV	Colorectal cancer	DOID:5672	(CREBBP, EGFR, ERBB2, MT-CO1, PPP2R1A, SMAD4), TP53	AKT1, AKT2, APC, BRAF, BRCA2, CHEK2, DCC, EPHB2, ERBB3, FBXW7, FGFR3, FLCN, GNAS, HRAS, IDH1, IDH2, KRAS, MAP2K1, MLH1, MSH6, MTOR, MUTYH, NRAS, PIK3CA, PIK3R1, POLE, PTEN, PTPN11, PTPN12, RAD54B, REV3L
HPV	Lung cancer	DOID:1324	(CREBBP, EGFR, ERBB2, IRF1, MYC, PPP2R1A, SLC22A18, SMAD4), CDK4, EP300, RB1, TP53	AKT1, AKT2, ALK, BRAF, CDK12, CHEK2, DDR2, DICER1, EPHA2, EPHA5, FBXW7, FGFR2, GNAS, HRAS, IDH1, KRAS, MAP2K1, NRAS, PIK3CA, PTEN, PTPN11, RHOA, ROS1, SOS1, STK11, U2AF1
HPV	Ovarian cancer	DOID:2394	(BRCA1, ERBB2, MT-CYB, PPP2R1A), TP53	AKT1, BRAF, BRCA2, CDH1, CHEK2, FBXW7, HRAS, KRAS, MLH1, NRAS, OPCML, PIK3CA, PTEN, RRAS2
HPV	Prostate cancer	DOID:10283	(EGFR, PPP2R1A, SMAD4), SPOP, TP53	AKT1, AR, BRAF, CHEK2, CNOT9, EPHB2, HOXB13, HRAS, IDH1, PIK3CA, POLK, PTEN
HPV	Squamous cell carcinoma of head and neck	DOID:1749	(CREBBP, EGFR, ERBB2, PPP2R1A, SMAD4), EP300, TP53	AKT1, BRAF, DDR2, EPHA2, FBXW7, FGFR2, FGFR3, GNAS, HIST1H3I, HRAS, IDH2, KRAS, MET, PIK3CA, PTEN, PTPN11, RAC1, RHOA, STK11, U2AF1
HPV	Vulvar cancer	UMLS:C4288013	RB1, TP53
HIV	Acute myeloid leukemia	DOID:9119	(GATA2, HRAS, IDH2, JAK1, KIT, KRAS, NRAS, RUNX1, TERT, TGM6, TP53), JAK2, PTPN11, U2AF1	FLT3, IDH1
HIV	Cervical cancer	DOID:4362	(HRAS, PTEN, SMAD4, TP53), AKT1, CREBBP, EP300, MTOR, PIK3CA, U2AF1	ERBB2, ERBB3, FBXW7, GNAS
HIV	Dilated cardiomyopathy	DOID:12930	(BAG3, CRYAB, DES, DSG2, LAMA4, LMNA, MYH6, MYH7, RAF1, SDHA, TNNC1, TPM1, VCL), ACTC1	ABCC9, ACTN2, CSRP3, LDB3, MYBPC3, MYPN, NEXN, PLN, PSEN1, PSEN2, SCN5A, SGCD, TNNI3, TNNT2, TTN
HIV	Liver cancer	DOID:684	(HRAS, IDH2, IGF2R, KRAS, NRAS, RXRA, TP53), AKT1, CREBBP, PIK3CA	CNOT9, FGFR1, GNAS, IDH1, MET
HIV	Long QT syndrome	DOID:2843	(KCNH2, KCNJ5), CALM1, CALM2, CALM3, SNTA1	ANK2, CACNA1C, CAV3, GPD1L, KCNE1, KCNE2, KCNJ2, KCNQ1, SCN5A
HIV	Lung cancer	DOID:1324	(ALK, DICER1, EGFR, HRAS, IRF1, KRAS, MYC, NRAS, PTEN, RB1, RHOA, ROS1, SMAD4, TP53), AKT1, AKT2, CDK4, CHEK2, CREBBP, EP300, MAP2K1, PIK3CA, PPP2R1A, PTPN11, U2AF1	BRAF, CDK12, DDR2, EPHA2, EPHA5, ERBB2, FBXW7, FGFR2, GNAS, IDH1, SLC22A18, SOS1, STK11
HIV	Lymphoma	DOID:0060058	(EZH2, HRAS, IDH2, KRAS, MYC, MYD88, NRAS, RHOA, TP53), ATM, CDK4, PTPN11	BRAF, CASP10, FGFR3, IDH1, RAD54B, RAD54L
HIV	Myelodysplastic syndrome	DOID:0050908	(GATA2, HRAS, IDH2, NRAS, TP53), GNB1, U2AF1	IDH1
HIV	Nemaline myopathy	DOID:3191	(CFL2, KLHL41, TPM2, TPM3), ACTA1	KBTBD13, KLHL40, NEB
HIV	Parkinson's disease	DOID:14330	(ATP13A2, GBA, PARK7, PLA2G6, VPS35), LRRK2	DNAJC6, FBXO7, MT-ND1, PINK1, PRKN, SNCA, SYNJ1
HIV	Pulmonary arterial hypertension	DOID:14557, UMLS:CN243982	(KCNK3, SMAD9), BMPR2	ACVRL1
HIV	Testicular cancer	DOID:2998	(HRAS, KIT)	BRAF, FGFR3, STK11
