# Supplementary material for: Convergent perturbation of the human domain-resolved interactome by viruses and mutations inducing similar disease phenotypes
Source: PLoS Comput Biol. 2019 Feb 13;15(2):e1006762. doi: 10.1371/journal.pcbi.1006762 (PMC6373925; doi:10.1371/journal.pcbi.1006762)
Supplement: S2 Table — For each Pfam domain, a human instance (UniProt ID) and a viral instance (Taxonomy ID|Taxonomy Name|UniProt ID) are selected, with preference given to proteins in hvSIN. Mappings of Pfam domains to Gene Ontology terms are obtained from http://geneontology.org/external2go/pfam2go. (CSV) [file pcbi.1006762.s003.csv]

Pfam ID	Type	Pfam Desc	GO Terms	human instance	viral instance
PF00104	exclusively conserved in oncoviruses	Ligand-binding domain of nuclear hormone receptor		A0A0S2Z4M5	11861|Avian erythroblastosis virus|Q64895
PF00105	exclusively conserved in oncoviruses	Zinc finger, C4 type (two domains)	DNA-binding transcription factor activity; nucleus; regulation of transcription, DNA-templated; sequence-specific DNA binding; zinc ion binding	A0A0S2Z4M5	11861|Avian erythroblastosis virus|Q64895
PF00169	exclusively conserved in oncoviruses	PH domain		A1A4S6	11790|AKT8 murine leukemia virus|P31748
PF00178	exclusively conserved in oncoviruses	Ets-domain	DNA-binding transcription factor activity; regulation of transcription, DNA-templated; sequence-specific DNA binding	P11308	11913|Avian leukemia virus e26|P01105
PF00250	exclusively conserved in oncoviruses	Forkhead domain	DNA-binding transcription factor activity; regulation of transcription, DNA-templated; sequence-specific DNA binding	A8MYZ6	35270|Avian sarcoma virus 31|P56260
PF00433	exclusively conserved in oncoviruses	Protein kinase C terminal domain	ATP binding; protein phosphorylation; protein serine/threonine kinase activity	B0LPE5	11790|AKT8 murine leukemia virus|P31748
PF00489	exclusively conserved in oncoviruses	Interleukin-6/G-CSF/MGF family	extracellular region; immune response; interleukin-6 receptor binding	P05231	37296|Human gammaherpesvirus 8|A0A0N9RP55
PF00554	exclusively conserved in oncoviruses	Rel homology DNA-binding domain	DNA binding; DNA-binding transcription factor activity; regulation of transcription, DNA-templated	D3DR86	11636|Reticuloendotheliosis virus|P01126
PF00605	exclusively conserved in oncoviruses	Interferon regulatory factor transcription factor	transcription regulatory region DNA binding	O14896	37296|Human gammaherpesvirus 8|A0A0N9RX90
PF00611	exclusively conserved in oncoviruses	Fes/CIP4, and EFC/F-BAR homology domain		A0A0C3SFZ9	1806567|Avian leukosis and sarcoma virus|A0A140IPI9
PF00756	exclusively conserved in oncoviruses	Putative esterase		P10768	47929|Macacine betaherpesvirus 3|A0A2I6AZH7
PF00792	exclusively conserved in oncoviruses	Phosphoinositide 3-kinase C2		F5GWN5	60629|Avian sarcoma virus 16|O39483
PF00794	exclusively conserved in oncoviruses	PI3-kinase family, ras-binding domain		F5GWN5	60629|Avian sarcoma virus 16|O39483
PF02180	exclusively conserved in oncoviruses	Bcl-2 homology region 4	regulation of apoptotic process	P10415	1780507|Myotis gammaherpesvirus 8|A0A109QG17
PF02192	exclusively conserved in oncoviruses	PI3-kinase family, p85-binding domain		O00329	60629|Avian sarcoma virus 16|O39483
PF02198	exclusively conserved in oncoviruses	Sterile alpha motif (SAM)/Pointed domain	nucleus; sequence-specific DNA binding	A0A0S2Z3N6	11913|Avian leukemia virus e26|P01105
PF02262	exclusively conserved in oncoviruses	CBL proto-oncogene N-terminal domain 1	cell surface receptor signaling pathway	B5MC15	11793|Cas NS-1 murine leukemia virus|P23092
PF02437	exclusively conserved in oncoviruses	SKI/SNO/DAC family		P12755	11862|Avian erythroblastosis virus (strain Sloan-Kettering)|P17863
PF02761	exclusively conserved in oncoviruses	CBL proto-oncogene N-terminus, EF hand-like domain	calcium ion binding	B5MC15	11793|Cas NS-1 murine leukemia virus|P23092
PF02762	exclusively conserved in oncoviruses	CBL proto-oncogene N-terminus, SH2-like domain		B5MC15	11793|Cas NS-1 murine leukemia virus|P23092
PF03131	exclusively conserved in oncoviruses	bZIP Maf transcription factor	DNA binding; nucleus; regulation of transcription, DNA-templated	O14867	11873|Avian musculoaponeurotic fibrosarcoma virus AS42|P23091
PF03957	exclusively conserved in oncoviruses	Jun-like transcription factor		P05412	11877|Avian sarcoma virus 17|P05411
PF04692	exclusively conserved in oncoviruses	Platelet-derived growth factor, N terminal region	growth factor activity; membrane	P01127	11970|Woolly monkey sarcoma virus|P01128
PF06083	exclusively conserved in oncoviruses	Interleukin-17	cytokine activity; extracellular region	D9MX03	10383|Herpesvirus saimiri (strain 11)|P24916
PF07684	exclusively conserved in oncoviruses	NOTCH protein	Notch signaling pathway; cell differentiation; integral component of membrane; multicellular organism development	P46531	11768|Feline leukemia virus|Q96793
PF07988	exclusively conserved in oncoviruses	LMSTEN motif	regulation of transcription, DNA-templated	P10242	11866|Avian myeloblastosis virus|P01104
PF08383	exclusively conserved in oncoviruses	Maf N-terminal region		O75444	11873|Avian musculoaponeurotic fibrosarcoma virus AS42|P23091
PF08782	exclusively conserved in oncoviruses	c-SKI Smad4 binding domain	SMAD binding	P12755	11862|Avian erythroblastosis virus (strain Sloan-Kettering)|P17863
PF08919	exclusively conserved in oncoviruses	F-actin binding	ATP binding; non-membrane spanning protein tyrosine kinase activity; protein phosphorylation	A9UEZ6	11788|Abelson murine leukemia virus|O92809
PF09316	exclusively conserved in oncoviruses	C-myb, C-terminal		P10242	11866|Avian myeloblastosis virus|P01104
PF10401	exclusively conserved in oncoviruses	Interferon-regulatory factor 3	DNA-binding transcription factor activity; regulation of transcription, DNA-templated	O14896	37296|Human gammaherpesvirus 8|A0A0N7GEU0
PF11770	exclusively conserved in oncoviruses	GRB2-binding adapter (GAPT)	integral component of membrane	A0A024QZS2	1919083|Cynomolgus cytomegalovirus|A0A1L6Z117
PF13804	exclusively conserved in oncoviruses	Retro-transcribing viruses envelope glycoprotein		G8HXG1	45617|Human endogenous retrovirus K|B1P6K9
PF14843	exclusively conserved in oncoviruses	Growth factor receptor domain IV		P00533	11861|Avian erythroblastosis virus|Q64895
PF15695	exclusively conserved in oncoviruses	Rec (regulator of expression encoded by corf) of HERV-K-113		B3KNS4	11827|Human endogenous retrovirus|V9H118
PF16179	exclusively conserved in oncoviruses	Rel homology dimerisation domain		D3DR86	11636|Reticuloendotheliosis virus|P01126
PF00001	disproportionately conserved in oncoviruses	7 transmembrane receptor (rhodopsin family)	G-protein coupled receptor activity; G-protein coupled receptor signaling pathway; integral component of membrane	A0A0B4J269	10359|Human betaherpesvirus 5|A0A0A0PKV9
PF00010	disproportionately conserved in oncoviruses	Helix-loop-helix DNA-binding domain	protein dimerization activity	A0A087WSW0	11870|Avian carcinoma Mill Hill virus 2|P0C0N9
PF00017	disproportionately conserved in oncoviruses	SH2 domain		A0A0S2Z4E4	11788|Abelson murine leukemia virus|O92809
PF00018	disproportionately conserved in oncoviruses	SH3 domain	protein binding	A0A0S2Z4D7	11879|Avian sarcoma virus PR2257|P15054
PF00048	disproportionately conserved in oncoviruses	Small cytokines (intecrine/chemokine), interleukin-8 like	chemokine activity; extracellular region; immune response	O00175	10359|Human betaherpesvirus 5|A0A0A0PKI5
PF00059	disproportionately conserved in oncoviruses	Lectin C-type domain		A5D8T8	82831|Equid herpesvirus type 2 strain 86/87|Q66653
PF00075	disproportionately conserved in oncoviruses	RNase H	RNA-DNA hybrid ribonuclease activity; nucleic acid binding	O60930	406769|Human T-cell leukemia virus 3 (strain Pyl43)|Q4U0X6
PF00077	disproportionately conserved in oncoviruses	Retroviral aspartyl protease		P10265	406769|Human T-cell leukemia virus 3 (strain Pyl43)|Q09SZ9
PF00078	disproportionately conserved in oncoviruses	Reverse transcriptase (RNA-dependent DNA polymerase)		O14746	928302|Hepatitis B virus C/ayr human/Japan/Okamoto|Q69028
PF00084	disproportionately conserved in oncoviruses	Sushi repeat (SCR repeat)		O14594	37296|Human gammaherpesvirus 8|A0A0N9RR83
PF00098	disproportionately conserved in oncoviruses	Zinc knuckle	nucleic acid binding; zinc ion binding	A0A0B4J1Z1	406769|Human T-cell leukemia virus 3 (strain Pyl43)|Q09SZ9
PF00129	disproportionately conserved in oncoviruses	Class I Histocompatibility antigen, domains alpha 1 and 2		B4DT05	10359|Human betaherpesvirus 5|A0A0A0PIC9
PF00134	disproportionately conserved in oncoviruses	Cyclin, N-terminal domain		E5RFK5	37296|Human gammaherpesvirus 8|A0A0N9SEN2
PF00136	disproportionately conserved in oncoviruses	DNA polymerase family B	DNA binding; nucleotide binding	O60673	10359|Human betaherpesvirus 5|A0A0A0PIG4
PF00170	disproportionately conserved in oncoviruses	bZIP transcription factor	DNA-binding transcription factor activity; regulation of transcription, DNA-templated	F5H629	11875|Avian retrovirus NK24|P23050
PF00429	disproportionately conserved in oncoviruses	ENV polyprotein (coat polyprotein)		P60508	406769|Human T-cell leukemia virus 3 (strain Pyl43)|Q09SZ7
PF00452	disproportionately conserved in oncoviruses	Apoptosis regulator proteins, Bcl-2 family	regulation of apoptotic process	P10415	10376|Human gammaherpesvirus 4|A0A0B6VHG4
PF00552	disproportionately conserved in oncoviruses	Integrase DNA binding domain	nucleic acid binding	G8HXG1	406769|Human T-cell leukemia virus 3 (strain Pyl43)|Q4U0X6
PF00606	disproportionately conserved in oncoviruses	Herpesvirus Glycoprotein B ectodomain		A0A126LAY5	10359|Human betaherpesvirus 5|A0A059PT11
PF00607	disproportionately conserved in oncoviruses	gag gene protein p24 (core nucleocapsid protein)	viral process	P62683	406769|Human T-cell leukemia virus 3 (strain Pyl43)|Q09SZ9
PF00665	disproportionately conserved in oncoviruses	Integrase core domain	DNA integration	A0A2P9A9J7	406769|Human T-cell leukemia virus 3 (strain Pyl43)|Q4U0X6
PF00716	disproportionately conserved in oncoviruses	Assemblin (Peptidase family S21)	proteolysis; serine-type endopeptidase activity	A0A126LB01	10359|Human betaherpesvirus 5|A0A0A0PIH7
PF00726	disproportionately conserved in oncoviruses	Interleukin 10		P22301	10359|Human betaherpesvirus 5|A0A0A0PKM8
PF00747	disproportionately conserved in oncoviruses	ssDNA binding protein	DNA replication; host cell nucleus; single-stranded DNA binding	A0A126LAY6	10359|Human betaherpesvirus 5|A0A0A7CFJ4
PF01027	disproportionately conserved in oncoviruses	Inhibitor of apoptosis-promoting Bax1		P55061	10359|Human betaherpesvirus 5|A0A0A0PKM2
PF01056	disproportionately conserved in oncoviruses	Myc amino-terminal region	DNA-binding transcription factor activity; regulation of transcription, DNA-templated	P01106	11870|Avian carcinoma Mill Hill virus 2|P0C0N9
PF01140	disproportionately conserved in oncoviruses	Matrix protein (MA), p15	structural molecule activity; viral capsid	Q68D85	11788|Abelson murine leukemia virus|O92809
PF01335	disproportionately conserved in oncoviruses	Death effector domain	protein binding; regulation of apoptotic process	O15519	37296|Human gammaherpesvirus 8|A0A0N9SMH2
PF01366	disproportionately conserved in oncoviruses	Herpesvirus processing and transport protein	viral DNA genome packaging	A0A126LAY7	10359|Human betaherpesvirus 5|A0A0A7CGF3
PF01499	disproportionately conserved in oncoviruses	Herpesvirus UL25 family	host cell nucleus; viral genome packaging	A0A126LAZ3	10359|Human betaherpesvirus 5|A0A0A0PKD9
PF01528	disproportionately conserved in oncoviruses	Herpesvirus glycoprotein M		A0A126LB19	10359|Human betaherpesvirus 5|A0A0G2T6P1
PF01585	disproportionately conserved in oncoviruses	G-patch domain	nucleic acid binding	A0A0S2Z6H0	11855|Mason-Pfizer monkey virus|P07570
PF01646	disproportionately conserved in oncoviruses	Herpes virus proteins UL24 and UL76		A0A126LAZ8	10359|Human betaherpesvirus 5|A0A0A0PPL2
PF01673	disproportionately conserved in oncoviruses	Herpesvirus putative major envelope glycoprotein	viral envelope	A0A126LAY2	10359|Human betaherpesvirus 5|A0A0A0PTW2
PF01677	disproportionately conserved in oncoviruses	Herpesvirus UL7 like		A0A126LB27	10359|Human betaherpesvirus 5|A0A0A0PPN4
PF01733	disproportionately conserved in oncoviruses	Nucleoside transporter	integral component of membrane; nucleoside transmembrane transport; nucleoside transmembrane transporter activity	A0A0S2C6M1	1452540|Felis catus gammaherpesvirus 1|A0A0M3T968
PF01763	disproportionately conserved in oncoviruses	Herpesvirus UL6 like	DNA packaging	A0A126LB23	10359|Human betaherpesvirus 5|A0A0A7CGJ3
PF01771	disproportionately conserved in oncoviruses	Herpesvirus alkaline exonuclease		A0A126LB18	10359|Human betaherpesvirus 5|A0A0A7CGI7
PF01801	disproportionately conserved in oncoviruses	Cytomegalovirus glycoprotein L	viral envelope; viral process	A0A126LB30	10359|Human betaherpesvirus 5|A0A0A0PKG9
PF01802	disproportionately conserved in oncoviruses	Herpesvirus VP23 like capsid protein	structural molecule activity; viral capsid	A0A126LAZ9	10359|Human betaherpesvirus 5|A0A0G2T7M5
PF02022	disproportionately conserved in oncoviruses	Integrase Zinc binding domain	zinc ion binding	P10266	406769|Human T-cell leukemia virus 3 (strain Pyl43)|Q4U0X6
PF02093	disproportionately conserved in oncoviruses	Gag P30 core shell protein	virion assembly	Q6ZRZ8	11797|Friend murine leukemia virus (ISOLATE FB29)|P0DOH5
PF02337	disproportionately conserved in oncoviruses	Retroviral GAG p10 protein	structural molecule activity; viral capsid	P62683	11855|Mason-Pfizer monkey virus|P07567
PF02344	disproportionately conserved in oncoviruses	Myc leucine zipper domain	DNA-binding transcription factor activity; nucleus; regulation of transcription, DNA-templated	P01106	11870|Avian carcinoma Mill Hill virus 2|P0C0N9
PF02393	disproportionately conserved in oncoviruses	US22 like		A0A126LAU1	10359|Human betaherpesvirus 5|A0A0A0PKH2
PF02485	disproportionately conserved in oncoviruses	Core-2/I-Branching enzyme	acetylglucosaminyltransferase activity; membrane	O95395	10385|Bovine gammaherpesvirus 4|A0A0F6N5B8
PF02489	disproportionately conserved in oncoviruses	Herpesvirus glycoprotein H main domain		A0A126LAZ7	10359|Human betaherpesvirus 5|A0A0A0PIH4
PF02499	disproportionately conserved in oncoviruses	Probable DNA packing protein, C-terminus	DNA packaging	A0A126LB10	10359|Human betaherpesvirus 5|A0A0G2T9T6
PF02500	disproportionately conserved in oncoviruses	Probable DNA packing protein, N-terminus	DNA packaging	A0A126LB10	10359|Human betaherpesvirus 5|A0A0G2T9T6
PF02689	disproportionately conserved in oncoviruses	Helicase	ATP binding; helicase activity	A0A126LB09	10359|Human betaherpesvirus 5|A0A0A0PU03
PF02718	disproportionately conserved in oncoviruses	Herpesvirus UL31-like protein	exit of virus from host cell nucleus by nuclear egress; viral budding from nuclear membrane	A0A126LAX8	10359|Human betaherpesvirus 5|A0A0G2T7W0
PF02769	disproportionately conserved in oncoviruses	AIR synthase related protein, C-terminal domain		O15067	10376|Human gammaherpesvirus 4|A0A075FCR2
PF03025	disproportionately conserved in oncoviruses	Papillomavirus E5		Q8WXV7	333760|Human papillomavirus type 16|A0A0D5ZYR3
PF03038	disproportionately conserved in oncoviruses	UL95 family		A0A126LB00	10359|Human betaherpesvirus 5|A0A0A0PKL9
PF03043	disproportionately conserved in oncoviruses	Herpesvirus UL87 family		A0A126LB08	10359|Human betaherpesvirus 5|A0A0A0PKE9
PF03044	disproportionately conserved in oncoviruses	Herpesvirus UL16/UL94 family		A0A126LB15	10359|Human betaherpesvirus 5|A0A0A0PTZ2
PF03048	disproportionately conserved in oncoviruses	UL92 family		A0A126LB11	10359|Human betaherpesvirus 5|A0A0A7CFH5
PF03049	disproportionately conserved in oncoviruses	UL79 family		A0A126LAZ5	10359|Human betaherpesvirus 5|A0A0A0PKK4
PF03064	disproportionately conserved in oncoviruses	HSV U79 / HCMV P34		A0A126LB12	10359|Human betaherpesvirus 5|A0A0A0PIJ3
PF03098	disproportionately conserved in oncoviruses	Animal haem peroxidase		P11678	50292|Cercopithecine betaherpesvirus 5|G8XT72
PF03104	disproportionately conserved in oncoviruses	DNA polymerase family B, exonuclease domain		O60673	10359|Human betaherpesvirus 5|A0A076VH75
PF03117	disproportionately conserved in oncoviruses	UL49 family	viral process; viral tegument	A0A126LAX1	10359|Human betaherpesvirus 5|A0A0A0PIG0
PF03121	disproportionately conserved in oncoviruses	Herpesviridae UL52/UL70 DNA primase		Q96LW4	10359|Human betaherpesvirus 5|A0A0A0PIH1
PF03122	disproportionately conserved in oncoviruses	Herpes virus major capsid protein	structural molecule activity; viral capsid	A0A126LB07	10359|Human betaherpesvirus 5|A0A0A0PPM1
PF03167	disproportionately conserved in oncoviruses	Uracil DNA glycosylase superfamily		P13051	10359|Human betaherpesvirus 5|A0A0G2TQQ8
PF03324	disproportionately conserved in oncoviruses	Herpesvirus DNA helicase/primase complex associated protein	viral genome replication	A0A126LB21	10359|Human betaherpesvirus 5|A0A0A7CFZ7
PF03325	disproportionately conserved in oncoviruses	Herpesvirus polymerase accessory protein	DNA polymerase processivity factor activity; viral genome replication	A0A126LAW8	10359|Human betaherpesvirus 5|A0A0G2TBU1
PF03327	disproportionately conserved in oncoviruses	Herpesvirus capsid shell protein VP19C	DNA binding; viral capsid assembly	A0A126LAX4	10359|Human betaherpesvirus 5|A0A0G2T8A1
PF03361	disproportionately conserved in oncoviruses	Herpes virus intermediate/early protein 2/3	regulation of transcription, DNA-templated	A0A126LB25	10359|Human betaherpesvirus 5|A0A0A0PU13
PF03554	disproportionately conserved in oncoviruses	UL73 viral envelope glycoprotein		A0A0A0YKL2	10359|Human betaherpesvirus 5|A0A0G2T6G8
PF03581	disproportionately conserved in oncoviruses	Herpesvirus UL33-like protein	viral DNA genome packaging	A0A126LAY4	10359|Human betaherpesvirus 5|A0A0G2TCA0
PF04489	disproportionately conserved in oncoviruses	Protein of unknown function (DUF570)		A0A126LAV3	10359|Human betaherpesvirus 5|A0A0A7CGD9
PF04523	disproportionately conserved in oncoviruses	Herpes virus tegument protein U30	virion assembly	A0A126LAX6	10359|Human betaherpesvirus 5|A0A0A0PKC1
PF04529	disproportionately conserved in oncoviruses	Herpesvirus U59 protein		A0A126LB02	10359|Human betaherpesvirus 5|A0A0A7CGT4
PF04532	disproportionately conserved in oncoviruses	Protein of unknown function (DUF587)		A0A126LB08	10359|Human betaherpesvirus 5|A0A0A0PKE9
PF04533	disproportionately conserved in oncoviruses	Herpes virus U44 protein		A0A126LAZ1	10359|Human betaherpesvirus 5|A0A0A7CFF7
PF04541	disproportionately conserved in oncoviruses	Herpesvirus virion protein U34		A0A126LAY3	10359|Human betaherpesvirus 5|A0A0A7CGD3
PF04559	disproportionately conserved in oncoviruses	Herpesvirus UL17 protein	DNA packaging; virion	A0A126LB13	10359|Human betaherpesvirus 5|A0A0A0PKF4
PF04637	disproportionately conserved in oncoviruses	Herpesvirus phosphoprotein 85 (HHV6-7 U14/HCMV UL25)		A0A126LAV9	10359|Human betaherpesvirus 5|A0A0A0PKA5
PF04843	disproportionately conserved in oncoviruses	Herpesvirus tegument protein, N-terminal conserved region		A0A126LAX2	10359|Human betaherpesvirus 5|A0A0A0PTV7
PF05459	disproportionately conserved in oncoviruses	Herpesvirus transcriptional regulator family	regulation of transcription, DNA-templated	A0A126LAY8	10359|Human betaherpesvirus 5|A0A0A0PKJ3
PF05784	disproportionately conserved in oncoviruses	Betaherpesvirus UL82/83 protein N terminus	pathogenesis	A0A126LB04	10359|Human betaherpesvirus 5|A0A0A7CFK3
PF05999	disproportionately conserved in oncoviruses	Herpesvirus U5-like family		A0A126LAV1	10359|Human betaherpesvirus 5|A0A0A0PKG1
PF06070	disproportionately conserved in oncoviruses	Herpesvirus large structural phosphoprotein UL32	structural molecule activity	A0A126LAV0	10359|Human betaherpesvirus 5|A0A076JQ90
PF06734	disproportionately conserved in oncoviruses	UL97	ATP binding; protein kinase activity; viral process	A0A126LB17	10359|Human betaherpesvirus 5|A0A076JQG7
PF07413	disproportionately conserved in oncoviruses	Betaherpesvirus immediate-early glycoprotein UL37		A0A126LAV8	10359|Human betaherpesvirus 5|A0A0A0PTU4
PF07654	disproportionately conserved in oncoviruses	Immunoglobulin C1-set domain		O00241	10359|Human betaherpesvirus 5|A0A0A0PIC9
PF07686	disproportionately conserved in oncoviruses	Immunoglobulin V-set domain		O00241	10376|Human gammaherpesvirus 4|A0A0C7T1T1
PF07714	disproportionately conserved in oncoviruses	Protein tyrosine kinase	protein kinase activity; protein phosphorylation	A1L4F5	11788|Abelson murine leukemia virus|O92809
PF07716	disproportionately conserved in oncoviruses	Basic region leucine zipper	DNA-binding transcription factor activity; regulation of transcription, DNA-templated	O60519	35252|Alcelaphine gammaherpesvirus 1|A0A2C9DX75
PF09337	disproportionately conserved in oncoviruses	His(2)-Cys(2) zinc finger		Q86UH8	228277|Human endogenous retrovirus HCML-ARV|Q7ZGS3
PF10867	disproportionately conserved in oncoviruses	Protein of unknown function (DUF2664)		A0A126LB06	10359|Human betaherpesvirus 5|A0A0G2TK45
PF12906	disproportionately conserved in oncoviruses	RING-variant domain	zinc ion binding	O60337	37296|Human gammaherpesvirus 8|A0A0N9RN13
PF13507	disproportionately conserved in oncoviruses	CobB/CobQ-like glutamine amidotransferase domain		O15067	10376|Human gammaherpesvirus 4|A0A075FCR2
PF14787	disproportionately conserved in oncoviruses	GAG-polyprotein viral zinc-finger		P62683	11855|Mason-Pfizer monkey virus|P07567
PF17086	disproportionately conserved in oncoviruses	Small capsid protein of Herpesviridae		A0A126LAX3	10359|Human betaherpesvirus 5|A0A2H4GI43
PF17416	disproportionately conserved in oncoviruses	Herpesvirus Glycoprotein B		A0A126LAY5	10359|Human betaherpesvirus 5|A0A076JY09
PF17417	disproportionately conserved in oncoviruses	Herpesvirus Glycoprotein B PH-like domain		A0A126LAY5	10359|Human betaherpesvirus 5|A0A076JY09
PF17442	disproportionately conserved in oncoviruses	Functional domain of U62 and UL91 proteins		A0A126LB03	10359|Human betaherpesvirus 5|A0A0A7CG30
PF17474	disproportionately conserved in oncoviruses	Tegument protein UL11 homolog		A0A126LB14	69156|Murine cytomegalovirus (strain K181)|P52368
PF17488	disproportionately conserved in oncoviruses	Herpesvirus glycoprotein H C-terminal domain		A0A126LAZ7	10359|Human betaherpesvirus 5|A0A0A0PIH4
PF00002	exclusively conserved in generic viruses	7 transmembrane receptor (Secretin family)	G-protein coupled receptor activity; G-protein coupled receptor signaling pathway; integral component of membrane	O14514	62099|Anomala cuprea entomopoxvirus|W6JKZ9
PF00003	exclusively conserved in generic viruses	7 transmembrane sweet-taste receptor of 3 GCPR	G-protein coupled receptor activity; G-protein coupled receptor signaling pathway; integral component of membrane	O75899	759753|Elephant endotheliotropic herpesvirus 1A|A0A2L2FLA6
PF00004	exclusively conserved in generic viruses	ATPase family associated with various cellular activities (AAA)	ATP binding	B7ZBC8	554168|Acanthamoeba castellanii mamavirus|G8EBG4
PF00005	exclusively conserved in generic viruses	ABC transporter	ATP binding; ATPase activity	A0A0S2Z645	554168|Acanthamoeba castellanii mamavirus|G8EBI5
PF00008	exclusively conserved in generic viruses	EGF-like domain		O00468	10273|Myxoma virus|A0A1S6LCQ4
PF00009	exclusively conserved in generic viruses	Elongation factor Tu GTP binding domain	GTP binding; GTPase activity	D9YZV0	554168|Acanthamoeba castellanii mamavirus|G8EB65
PF00011	exclusively conserved in generic viruses	Hsp20/alpha crystallin family		O14558	2024264|Agrobacterium phage Atu_ph07|A0A2L0V0Y9
PF00012	exclusively conserved in generic viruses	Hsp70 protein		A8K7Q2	554168|Acanthamoeba castellanii mamavirus|G8ECW7
PF00013	exclusively conserved in generic viruses	KH domain	RNA binding	O00425	2083191|Melanoplus sanguinipes entomopoxvirus 'O'|Q9YW33
PF00014	exclusively conserved in generic viruses	Kunitz/Bovine pancreatic trypsin inhibitor domain	serine-type endopeptidase inhibitor activity	O43278	28321|Amsacta moorei entomopoxvirus|Q9EN39
PF00019	exclusively conserved in generic viruses	Transforming growth factor beta like domain	growth factor activity	A4D1W7	928301|Fowlpox virus strain NVSL|Q70H74
PF00024	exclusively conserved in generic viruses	PAN domain		P00747	10497|African swine fever virus|A0A0C5AWG9
PF00025	exclusively conserved in generic viruses	ADP-ribosylation factor family	GTP binding	F5H423	1697349|Scale drop disease virus|A0A0K1L680
PF00031	exclusively conserved in generic viruses	Cystatin domain	cysteine-type endopeptidase inhibitor activity	O76096	523797|Cotesia chilonis bracovirus|B5SXD7
PF00037	exclusively conserved in generic viruses	4Fe-4S binding domain		P61221	1977640|Klosneuvirus KNV1|A0A1V0SI78
PF00041	exclusively conserved in generic viruses	Fibronectin type III domain	protein binding	A0A087WZU1	1772294|Arthrobacter phage CaptnMurica|A0A0U4ICW5
PF00045	exclusively conserved in generic viruses	Hemopexin		P04004	1128424|Helicoverpa zea nudivirus 2|G9I094
PF00046	exclusively conserved in generic viruses	Homeobox domain	DNA binding	A6NHT5	554168|Acanthamoeba castellanii mamavirus|G8EBK0
PF00049	exclusively conserved in generic viruses	Insulin/IGF/Relaxin family	extracellular region; hormone activity	P01308	1898060|Lymphocystis disease virus Sa|A0A1B2RW83
PF00053	exclusively conserved in generic viruses	Laminin EGF domain		O00468	176655|Giant seaperch iridovirus|A0A140GBC3
PF00060	exclusively conserved in generic viruses	Ligand-gated ion channel	ionotropic glutamate receptor activity; membrane	O15399	1917232|Only Syngen Nebraska virus 5|A0A1J0F9B7
PF00062	exclusively conserved in generic viruses	C-type lysozyme/alpha-lactalbumin family		P61626	1838153|Freshwater phage uvFW-CGR-AMD-COM-C429|A0A1B0XTZ1
PF00067	exclusively conserved in generic viruses	Cytochrome P450	heme binding; iron ion binding; oxidation-reduction process; oxidoreductase activity, acting on paired donors, with incorporation or reduction of molecular oxygen	P05093	554168|Acanthamoeba castellanii mamavirus|G8EBR4
PF00072	exclusively conserved in generic viruses	Response regulator receiver domain	phosphorelay signal transduction system	A0A2P9A9S7	1913113|Alteromonas phage PB15|A0A1J0GWE0
PF00076	exclusively conserved in generic viruses	RNA recognition motif. (a.k.a. RRM, RBD, or RNP domain)	nucleic acid binding	A0A024RC46	224399|Adoxophyes honmai nucleopolyhedrovirus|Q80LP8
PF00080	exclusively conserved in generic viruses	Copper/zinc superoxide dismutase (SODC)	metal ion binding; superoxide metabolic process	J3KNF4	46015|Autographa californica nucleopolyhedrovirus|P24705
PF00081	exclusively conserved in generic viruses	Iron/manganese superoxide dismutases, alpha-hairpin domain	metal ion binding; oxidation-reduction process; superoxide dismutase activity; superoxide metabolic process	P04179	311221|Bacillus thuringiensis phage MZTP02|Q56AR7
PF00082	exclusively conserved in generic viruses	Subtilase family	proteolysis; serine-type endopeptidase activity	P09958	320884|Acipenserid herpesvirus 2|F6GQ85
PF00083	exclusively conserved in generic viruses	Sugar (and other) transporter	integral component of membrane; transmembrane transport; transmembrane transporter activity	O15244	650132|Aichi virus A846/88|O13311
PF00085	exclusively conserved in generic viruses	Thioredoxin	cell redox homeostasis	O00391	554168|Acanthamoeba castellanii mamavirus|G8ED80
PF00088	exclusively conserved in generic viruses	Trefoil (P-type) domain		O43451	754068|Emiliania huxleyi virus PS401|G8DGV4
PF00089	exclusively conserved in generic viruses	Trypsin	proteolysis; serine-type endopeptidase activity	A1L453	452649|Cotesia sesamiae Mombasa bracovirus|I6WTR7
PF00090	exclusively conserved in generic viruses	Thrombospondin type 1 domain		C9JKN6	373997|Micromonas pusilla virus PL1|G8DDH8
PF00091	exclusively conserved in generic viruses	Tubulin/FtsZ family, GTPase domain	GTPase activity	A0A0B4J269	1084719|Bacillus virus G|G3MBK4
PF00092	exclusively conserved in generic viruses	von Willebrand factor type A domain		B7ZKJ8	554168|Acanthamoeba castellanii mamavirus|G8EBQ1
PF00096	exclusively conserved in generic viruses	Zinc finger, C2H2 type		A0A024R4Z4	212035|Acanthamoeba polyphaga mimivirus|A0A2L2DKX4
PF00097	exclusively conserved in generic viruses	Zinc finger, C3HC4 type (RING finger)	metal ion binding	O00463	10298|Human alphaherpesvirus 1|A0A0F6TMA8
PF00102	exclusively conserved in generic viruses	Protein-tyrosine phosphatase	protein dephosphorylation; protein tyrosine phosphatase activity	A0A087WZU1	1329648|Apophua simplicipes ichnovirus|S5DME8
PF00106	exclusively conserved in generic viruses	short chain dehydrogenase		O75828	554168|Acanthamoeba castellanii mamavirus|G8EBB1
PF00107	exclusively conserved in generic viruses	Zinc-binding dehydrogenase	oxidation-reduction process	P00325	554168|Acanthamoeba castellanii mamavirus|G8EDL9
PF00109	exclusively conserved in generic viruses	Beta-ketoacyl synthase, N-terminal domain		P49327	666474|Paenibacillus phage phiBP|D0R7J2
PF00111	exclusively conserved in generic viruses	2Fe-2S iron-sulfur cluster binding domain	electron transfer activity; iron-sulfur cluster binding	P47989	1278402|Cyanophage S-RIM12|A0A1D7SNA5
PF00112	exclusively conserved in generic viruses	Papain family cysteine protease	cysteine-type peptidase activity; proteolysis	O60911	46015|Autographa californica nucleopolyhedrovirus|P25783
PF00113	exclusively conserved in generic viruses	Enolase, C-terminal TIM barrel domain		P06733	1392231|Streptococcus phage 20617|W6LP63
PF00115	exclusively conserved in generic viruses	Cytochrome C and Quinol oxidase polypeptide I	aerobic respiration; cytochrome-c oxidase activity; heme binding; integral component of membrane; oxidation-reduction process	P00395	1325731|Flavobacterium phage 6H|R9VX24
PF00117	exclusively conserved in generic viruses	Glutamine amidotransferase class-I		P17812	554168|Acanthamoeba castellanii mamavirus|G8EBG9
PF00118	exclusively conserved in generic viruses	TCP-1/cpn60 chaperonin family	ATP binding	P10809	1815509|Bacillus phage AR9|A0A172JID7
PF00120	exclusively conserved in generic viruses	Glutamine synthetase, catalytic domain	glutamate-ammonia ligase activity; nitrogen compound metabolic process	P15104	554168|Acanthamoeba castellanii mamavirus|G8EDU2
PF00122	exclusively conserved in generic viruses	E1-E2 ATPase		O14983	1278269|Acanthocystis turfacea Chlorella virus Can0610SP|M1GW99
PF00125	exclusively conserved in generic viruses	Core histone H2A/H2B/H3/H4	DNA binding; nucleosome	A4FTV9	1465751|Anopheles minimus irodovirus|W8QN45
PF00126	exclusively conserved in generic viruses	Bacterial regulatory helix-turn-helix protein, lysR family	DNA-binding transcription factor activity; regulation of transcription, DNA-templated	A0A2P9A9N6	255131|Burkholderia virus phi1026b|Q6JIH3
PF00127	exclusively conserved in generic viruses	Copper binding proteins, plastocyanin/azurin family	copper ion binding; electron transfer activity	A0A2P9AU23	536444|Cyanophage P-RSM1|M4QE80
PF00132	exclusively conserved in generic viruses	Bacterial transferase hexapeptide (six repeats)		O00399	212035|Acanthamoeba polyphaga mimivirus|A0A0G2Y299
PF00133	exclusively conserved in generic viruses	tRNA synthetases class I (I, L, M and V)	ATP binding; aminoacyl-tRNA ligase activity; nucleotide binding; tRNA aminoacylation for protein translation	P26640	212035|Acanthamoeba polyphaga mimivirus|A0A2L2DIU5
PF00135	exclusively conserved in generic viruses	Carboxylesterase family		P22303	554168|Acanthamoeba castellanii mamavirus|G8EC28
PF00140	exclusively conserved in generic viruses	Sigma-70 factor, region 1.2	DNA binding; DNA-binding transcription factor activity; DNA-templated transcription, initiation; regulation of transcription, DNA-templated; sigma factor activity	A0A2P9AIT9	889953|Cyanophage KBS-S-2A|M4SMP8
PF00144	exclusively conserved in generic viruses	Beta-lactamase		A0A2P9AE92	1977640|Klosneuvirus KNV1|A0A1V0SLG8
PF00145	exclusively conserved in generic viruses	C-5 cytosine-specific DNA methylase	methyltransferase activity	P26358	1278268|Acanthocystis turfacea Chlorella virus Br0604L|M1GVM3
PF00147	exclusively conserved in generic viruses	Fibrinogen beta and gamma chains, C-terminal globular domain		A1L306	1493514|Synechococcus phage ACG-2014j|A0A0E3HCE7
PF00149	exclusively conserved in generic viruses	Calcineurin-like phosphoesterase	hydrolase activity	B3KUN1	554168|Acanthamoeba castellanii mamavirus|G8EDB5
PF00150	exclusively conserved in generic viruses	Cellulase (glycosyl hydrolase family 5)	carbohydrate metabolic process; hydrolase activity, hydrolyzing O-glycosyl compounds	A0A2P9AI67	941058|Bacillus phage SP-10|F8WQ24
PF00151	exclusively conserved in generic viruses	Lipase		P06858	10390|Gallid alphaherpesvirus 2|A0A1S5VD73
PF00152	exclusively conserved in generic viruses	tRNA synthetases class II (D, K and N)	ATP binding; aminoacyl-tRNA ligase activity; nucleotide binding; tRNA aminoacylation for protein translation	O43776	212035|Acanthamoeba polyphaga mimivirus|A0A2L2DJX5
PF00153	exclusively conserved in generic viruses	Mitochondrial carrier protein		O75746	554168|Acanthamoeba castellanii mamavirus|G8ECZ3
PF00154	exclusively conserved in generic viruses	recA bacterial DNA recombination protein	ATP binding; DNA repair; single-stranded DNA binding	A0A2P9APX9	2010329|Acidovorax phage ACP17|A0A218M2X6
PF00155	exclusively conserved in generic viruses	Aminotransferase class I and II	biosynthetic process; pyridoxal phosphate binding	O15269	1421421|Emiliania huxleyi virus 145|V5LP20
PF00156	exclusively conserved in generic viruses	Phosphoribosyl transferase domain	nucleoside metabolic process	P00492	1932896|Aeromonas phage 65.2|A0A219YCK9
PF00157	exclusively conserved in generic viruses	Pou domain - N-terminal to homeobox domain	DNA-binding transcription factor activity; regulation of transcription, DNA-templated	P09086	347962|Bacillus phage Gamma|Q3HKZ1
PF00160	exclusively conserved in generic viruses	Cyclophilin type peptidyl-prolyl cis-trans isomerase/CLD	peptidyl-prolyl cis-trans isomerase activity; protein peptidyl-prolyl isomerization	E5KN55	554168|Acanthamoeba castellanii mamavirus|G8EB46
PF00166	exclusively conserved in generic viruses	Chaperonin 10 Kd subunit	cytoplasm; protein folding	P61604	762660|Acinetobacter phage Ac42|E5EYY1
PF00167	exclusively conserved in generic viruses	Fibroblast growth factor	growth factor activity	O15520	46015|Autographa californica nucleopolyhedrovirus|A0A097PUS4
PF00171	exclusively conserved in generic viruses	Aldehyde dehydrogenase family	metabolic process; oxidation-reduction process; oxidoreductase activity	O94788	1860195|Streptococcus phage phiZJ20091101-1|A0A1X9I5D4
PF00173	exclusively conserved in generic viruses	Cytochrome b5-like Heme/Steroid binding domain		O00264	554168|Acanthamoeba castellanii mamavirus|G8EB70
PF00179	exclusively conserved in generic viruses	Ubiquitin-conjugating enzyme		A4D1L5	10498|African swine fever virus BA71V|P27949
PF00180	exclusively conserved in generic viruses	Isocitrate/isopropylmalate dehydrogenase	oxidation-reduction process; oxidoreductase activity, acting on the CH-OH group of donors, NAD or NADP as acceptor	O43837	10743|Phage 21|O21924
PF00183	exclusively conserved in generic viruses	Hsp90 protein	ATP binding; protein folding; response to stress; unfolded protein binding	K9JA46	1977631|Catovirus CTV1|A0A1V0SAD6
PF00185	exclusively conserved in generic viruses	Aspartate/ornithine carbamoyltransferase, Asp/Orn binding domain	amino acid binding; carboxyl- or carbamoyltransferase activity; cellular amino acid metabolic process	P27708	1917232|Only Syngen Nebraska virus 5|A0A1J0F9B8
PF00188	exclusively conserved in generic viruses	Cysteine-rich secretory protein family		A5D8T8	1406790|Bacillus phage Slash|U5Q0C0
PF00193	exclusively conserved in generic viruses	Extracellular link domain	cell adhesion; hyaluronic acid binding	O14594	455364|Chrysochromulina ericina virus|A0A0N7G7N3
PF00194	exclusively conserved in generic viruses	Eukaryotic-type carbonic anhydrase		O43570	587200|Variola virus human/India/Ind3/1967|A0A1U8QGH4
PF00196	exclusively conserved in generic viruses	Bacterial regulatory proteins, luxR family	regulation of transcription, DNA-templated	A0A2P9AA42	1932897|Aeromonas phage 3|A0A219Y919
PF00199	exclusively conserved in generic viruses	Catalase	catalase activity; heme binding; oxidation-reduction process	P04040	2126984|Tupanvirus deep ocean|A0A2K9L572
PF00201	exclusively conserved in generic viruses	UDP-glucoronosyl and UDP-glucosyl transferase	metabolic process; transferase activity, transferring hexosyl groups	O60656	46015|Autographa californica nucleopolyhedrovirus|A0A193DTH3
PF00202	exclusively conserved in generic viruses	Aminotransferase class-III	pyridoxal phosphate binding; transaminase activity	P04181	1977640|Klosneuvirus KNV1|A0A1V0SKB7
PF00204	exclusively conserved in generic viruses	DNA gyrase B	ATP binding; DNA binding; DNA topoisomerase type II (ATP-hydrolyzing) activity; DNA topological change	P11388	554168|Acanthamoeba castellanii mamavirus|G8EDJ7
PF00205	exclusively conserved in generic viruses	Thiamine pyrophosphate enzyme, central domain	magnesium ion binding; thiamine pyrophosphate binding	A1L0T0	373997|Micromonas pusilla virus PL1|G8DDL3
PF00206	exclusively conserved in generic viruses	Lyase		P04424	2024608|Bodo saltans virus|A0A2H4UUU6
PF00208	exclusively conserved in generic viruses	Glutamate/Leucine/Phenylalanine/Valine dehydrogenase	cellular amino acid metabolic process; oxidation-reduction process; oxidoreductase activity	P00367	1349409|Pandoravirus dulcis|S4VTL3
PF00210	exclusively conserved in generic viruses	Ferritin-like domain	cellular iron ion homeostasis; ferric iron binding	P02792	1084719|Bacillus virus G|G3MA87
PF00211	exclusively conserved in generic viruses	Adenylate and Guanylate cyclase catalytic domain	cyclic nucleotide biosynthetic process; intracellular signal transduction; phosphorus-oxygen lyase activity	O43306	554168|Acanthamoeba castellanii mamavirus|G8EBS4
PF00215	exclusively conserved in generic viruses	Orotidine 5'-phosphate decarboxylase / HUMPS family	'de novo' pyrimidine nucleobase biosynthetic process; orotidine-5'-phosphate decarboxylase activity	P11172	1977638|Hokovirus HKV1|A0A1V0SHG3
PF00216	exclusively conserved in generic viruses	Bacterial DNA-binding protein	DNA binding	A0A2P9AFS5	10498|African swine fever virus BA71V|P68742
PF00218	exclusively conserved in generic viruses	Indole-3-glycerol phosphate synthase	indole-3-glycerol-phosphate synthase activity	A0A2P9AA22	1718842|Acinetobacter phage Ab105-3phi|A0A0P0IR83
PF00221	exclusively conserved in generic viruses	Aromatic amino acid lyase		P42357	1977631|Catovirus CTV1|A0A1V0S940
PF00225	exclusively conserved in generic viruses	Kinesin motor domain	ATP binding; microtubule binding; microtubule motor activity; microtubule-based movement	A8K932	1100043|Apis mellifera filamentous virus|A0A0K1Y7K6
PF00226	exclusively conserved in generic viruses	DnaJ domain		H0YHG0	10280|Molluscum contagiosum virus subtype 1|A0A1S7DMK1
PF00227	exclusively conserved in generic viruses	Proteasome subunit	proteasome core complex; proteolysis involved in cellular protein catabolic process; threonine-type endopeptidase activity	O14818	2024324|Bacteriophage T5-like chee130_1|A0A2K8HUB9
PF00230	exclusively conserved in generic viruses	Major intrinsic protein	channel activity; membrane; transmembrane transport	O43315	1278268|Acanthocystis turfacea Chlorella virus Br0604L|M1HBN0
PF00232	exclusively conserved in generic viruses	Glycosyl hydrolase family 1	carbohydrate metabolic process; hydrolase activity, hydrolyzing O-glycosyl compounds	P09848	1349409|Pandoravirus dulcis|S4VNP0
PF00235	exclusively conserved in generic viruses	Profilin		P07737	587200|Variola virus human/India/Ind3/1967|P33828
PF00239	exclusively conserved in generic viruses	Resolvase, N terminal domain	DNA binding; DNA recombination; recombinase activity	A0A2P9ACW7	491893|Abalone shriveling syndrome-associated virus|B8Q5B2
PF00240	exclusively conserved in generic viruses	Ubiquitin family	protein binding	B2RDW1	46015|Autographa californica nucleopolyhedrovirus|P16709
PF00243	exclusively conserved in generic viruses	Nerve growth factor family	signaling receptor binding	P01138	928301|Fowlpox virus strain NVSL|Q70H78
PF00246	exclusively conserved in generic viruses	Zinc carboxypeptidase	metallocarboxypeptidase activity; proteolysis; zinc ion binding	P14384	1540091|Bacillus phage Moonbeam|A0A0A0RV50
PF00248	exclusively conserved in generic viruses	Aldo/keto reductase family		O43488	1977638|Hokovirus HKV1|A0A1V0SEI7
PF00251	exclusively conserved in generic viruses	Glycosyl hydrolases family 32 N-terminal domain		A0A2P9AWY3	941058|Bacillus phage SP-10|F8WPR5
PF00255	exclusively conserved in generic viruses	Glutathione peroxidase	glutathione peroxidase activity; oxidation-reduction process; response to oxidative stress	P07203	928301|Fowlpox virus strain NVSL|Q70H87
PF00258	exclusively conserved in generic viruses	Flavodoxin	FMN binding	P16435	458639|Bacillus phage 0305phi8-36|A7KUZ7
PF00263	exclusively conserved in generic viruses	Bacterial type II and III secretion system protein	protein secretion	A0A2P9ACE0	10868|Enterobacteria phage If1|O80300
PF00266	exclusively conserved in generic viruses	Aminotransferase class-V		P21549	10498|African swine fever virus BA71V|Q65192
PF00270	exclusively conserved in generic viruses	DEAD/DEAH box helicase	ATP binding; nucleic acid binding	A4FU77	587200|Variola virus human/India/Ind3/1967|P33051
PF00274	exclusively conserved in generic viruses	Fructose-bisphosphate aldolase class-I	fructose-bisphosphate aldolase activity; glycolytic process	P04075	1542477|Prochlorococcus phage P-TIM68|A0A0K0KVJ8
PF00282	exclusively conserved in generic viruses	Pyridoxal-dependent decarboxylase conserved domain	carboxy-lyase activity; carboxylic acid metabolic process; pyridoxal phosphate binding	O95470	1278268|Acanthocystis turfacea Chlorella virus Br0604L|M1HRS2
PF00285	exclusively conserved in generic viruses	Citrate synthase, C-terminal domain	transferase activity, transferring acyl groups, acyl groups converted into alkyl on transfer	O75390	2126984|Tupanvirus deep ocean|A0A2K9L5E9
PF00287	exclusively conserved in generic viruses	Sodium / potassium ATPase beta chain	potassium ion transport; sodium ion transport; sodium:potassium-exchanging ATPase complex	P05026	212035|Acanthamoeba polyphaga mimivirus|A0A0G2Y671
PF00288	exclusively conserved in generic viruses	GHMP kinases N terminal domain	ATP binding	P51570	1357714|Caulobacter phage Cr30|A0A067XQL1
PF00291	exclusively conserved in generic viruses	Pyridoxal-phosphate dependent enzyme		P0DN79	1913119|Erythrobacter phage vB_EliS_R6L|A0A1P8VV91
PF00293	exclusively conserved in generic viruses	NUDIX domain	hydrolase activity	O95989	10498|African swine fever virus BA71V|P32092
PF00294	exclusively conserved in generic viruses	pfkB family carbohydrate kinase		P50053	682650|Cyanophage S-SSM6a|M4PNV3
PF00300	exclusively conserved in generic viruses	Histidine phosphatase superfamily (branch 1)		O60825	554168|Acanthamoeba castellanii mamavirus|G8EBG0
PF00308	exclusively conserved in generic viruses	Bacterial dnaA protein		A0A2P9ACM5	1406786|Bacillus phage Page|U5PVD6
PF00313	exclusively conserved in generic viruses	'Cold-shock' DNA-binding domain	DNA binding; regulation of transcription, DNA-templated	O75534	455364|Chrysochromulina ericina virus|A0A0N9QJF4
PF00316	exclusively conserved in generic viruses	Fructose-1-6-bisphosphatase, N-terminal domain		O00757	1977638|Hokovirus HKV1|A0A1V0SEY8
PF00322	exclusively conserved in generic viruses	Endothelin family	extracellular region; regulation of vasoconstriction	P05305	305676|Deerpox virus W-1170-84|Q08FH4
PF00326	exclusively conserved in generic viruses	Prolyl oligopeptidase family	proteolysis; serine-type peptidase activity	P13798	1977640|Klosneuvirus KNV1|A0A1V0SHT0
PF00328	exclusively conserved in generic viruses	Histidine phosphatase superfamily (branch 2)		O43314	2024608|Bodo saltans virus|A0A2H4UW23
PF00334	exclusively conserved in generic viruses	Nucleoside diphosphate kinase		O00746	554168|Acanthamoeba castellanii mamavirus|G8EDD4
PF00337	exclusively conserved in generic viruses	Galactoside-binding lectin	carbohydrate binding	O00214	1898060|Lymphocystis disease virus Sa|A0A1B2RW54
PF00339	exclusively conserved in generic viruses	Arrestin (or S-antigen), N-terminal domain		P10523	44088|Canarypox virus|Q6VZJ8
PF00340	exclusively conserved in generic viruses	Interleukin-1 / 18	cytokine activity; extracellular space; immune response; inflammatory response	P01583	662863|Cervidpoxvirus mule deer/California/1994|C8YLU6
PF00343	exclusively conserved in generic viruses	Carbohydrate phosphorylase	carbohydrate metabolic process; glycogen phosphorylase activity	P06737	82847|Carnation vein mottle virus|Q80IH5
PF00348	exclusively conserved in generic viruses	Polyprenyl synthetase	isoprenoid biosynthetic process	P14324	10498|African swine fever virus BA71V|Q65164
PF00350	exclusively conserved in generic viruses	Dynamin family		O00429	554168|Acanthamoeba castellanii mamavirus|G8EB59
PF00352	exclusively conserved in generic viruses	Transcription factor TFIID (or TATA-binding protein, TBP)	DNA binding; DNA-templated transcription, initiation	P20226	1605378|ANMV-1 virus|A0A0C5K842
PF00355	exclusively conserved in generic viruses	Rieske [2Fe-2S] domain	2 iron, 2 sulfur cluster binding; oxidation-reduction process; oxidoreductase activity	P47985	1474867|Aureococcus anophagefferens virus|A0A076FFT9
PF00356	exclusively conserved in generic viruses	Bacterial regulatory proteins, lacI family	DNA binding; regulation of transcription, DNA-templated	A0A2P9ABD1	482822|Enterobacteria phage DE3|C6ZCU4
PF00365	exclusively conserved in generic viruses	Phosphofructokinase	6-phosphofructokinase activity; glycolytic process	P08237	373997|Micromonas pusilla virus PL1|G8DD60
PF00368	exclusively conserved in generic viruses	Hydroxymethylglutaryl-coenzyme A reductase	coenzyme A metabolic process; coenzyme binding; hydroxymethylglutaryl-CoA reductase (NADPH) activity; oxidation-reduction process	A0A024RAP2	416419|Archaeal BJ1 virus|A2RQD2
PF00376	exclusively conserved in generic viruses	MerR family regulatory protein	DNA binding; regulation of transcription, DNA-templated	A0A2P9AC66	554168|Acanthamoeba castellanii mamavirus|G8EBM6
PF00381	exclusively conserved in generic viruses	PTS HPr component phosphorylation site		A0A2P9ABI6	1084719|Bacillus virus G|G3MBR3
PF00382	exclusively conserved in generic viruses	Transcription factor TFIIB repeat	TBP-class protein binding	Q00403	554168|Acanthamoeba castellanii mamavirus|G8ECW1
PF00383	exclusively conserved in generic viruses	Cytidine and deoxycytidylate deaminase zinc-binding region		P32320	1278268|Acanthocystis turfacea Chlorella virus Br0604L|M1HBX5
PF00384	exclusively conserved in generic viruses	Molybdopterin oxidoreductase	oxidation-reduction process; oxidoreductase activity	P28331	1590550|Escherichia phage RCS47|A0A077SK27
PF00385	exclusively conserved in generic viruses	Chromo (CHRromatin Organisation MOdifier) domain		O00257	1977631|Catovirus CTV1|A0A1V0S8N9
PF00386	exclusively conserved in generic viruses	C1q domain		B2RNN3	1933062|Bacillus phage vB_BsuM-Goe2|A0A217EQL9
PF00387	exclusively conserved in generic viruses	Phosphatidylinositol-specific phospholipase C, Y domain	intracellular signal transduction; lipid metabolic process; phosphatidylinositol phospholipase C activity; signal transduction	P16885	455364|Chrysochromulina ericina virus|A0A0N9R2Z5
PF00388	exclusively conserved in generic viruses	Phosphatidylinositol-specific phospholipase C, X domain		P16885	1100043|Apis mellifera filamentous virus|A0A0K1Y8U9
PF00389	exclusively conserved in generic viruses	D-isomer specific 2-hydroxyacid dehydrogenase, catalytic domain	NAD binding; metabolic process; oxidation-reduction process; oxidoreductase activity, acting on the CH-OH group of donors, NAD or NADP as acceptor	O43175	1278268|Acanthocystis turfacea Chlorella virus Br0604L|M1HHP3
PF00391	exclusively conserved in generic viruses	PEP-utilising enzyme, mobile domain	phosphorylation; transferase activity, transferring phosphorus-containing groups	A0A2P9AC32	1084719|Bacillus virus G|G3MBK5
PF00392	exclusively conserved in generic viruses	Bacterial regulatory proteins, gntR family	DNA-binding transcription factor activity; regulation of transcription, DNA-templated	A0A2P9AA53	182851|Saccharomonospora phage PIS 136|I4AZM8
PF00393	exclusively conserved in generic viruses	6-phosphogluconate dehydrogenase, C-terminal domain	oxidation-reduction process; pentose-phosphate shunt; phosphogluconate dehydrogenase (decarboxylating) activity	P52209	880159|Bathycoccus sp. RCC1105 virus BpV1|E5ESI0
PF00397	exclusively conserved in generic viruses	WW domain	protein binding	E9PDN5	1868660|uncultured Mediterranean phage|A0A1B1ISZ3
PF00398	exclusively conserved in generic viruses	Ribosomal RNA adenine dimethylase		Q8WVM0	1913119|Erythrobacter phage vB_EliS_R6L|A0A1P8VVC9
PF00400	exclusively conserved in generic viruses	WD domain, G-beta repeat	protein binding	A0A0C4DGQ7	554168|Acanthamoeba castellanii mamavirus|G8ECB0
PF00403	exclusively conserved in generic viruses	Heavy-metal-associated domain	metal ion binding; metal ion transport	J3KNF4	861448|Streptococcus phage phi-SsUD.1|E4ZFI9
PF00406	exclusively conserved in generic viruses	Adenylate kinase		P00568	1977640|Klosneuvirus KNV1|A0A1V0SK76
PF00408	exclusively conserved in generic viruses	Phosphoglucomutase/phosphomannomutase, C-terminal domain	intramolecular transferase activity, phosphotransferases; organic substance metabolic process	O95394	1792032|Bacillus phage SP-15|A0A127AWJ1
PF00413	exclusively conserved in generic viruses	Matrixin	extracellular matrix; metalloendopeptidase activity; proteolysis; zinc ion binding	P08253	170617|Adoxophyes orana granulovirus|Q7T9X8
PF00415	exclusively conserved in generic viruses	Regulator of chromosome condensation (RCC1) repeat		E7EPI0	1792032|Bacillus phage SP-15|A0A127AW61
PF00425	exclusively conserved in generic viruses	chorismate binding enzyme		A0A2P9AMI3	1349409|Pandoravirus dulcis|S4VNU7
PF00431	exclusively conserved in generic viruses	CUB domain		O14786	256729|Lymphocystis disease virus - isolate China|Q678B1
PF00436	exclusively conserved in generic viruses	Single-strand binding protein family	single-stranded DNA binding	Q04837	491893|Abalone shriveling syndrome-associated virus|B8Q5B6
PF00438	exclusively conserved in generic viruses	S-adenosylmethionine synthetase, N-terminal domain	S-adenosylmethionine biosynthetic process; methionine adenosyltransferase activity	P31153	2006938|Erysipelothrix phage phi1605|A0A2K5B278
PF00440	exclusively conserved in generic viruses	Bacterial regulatory proteins, tetR family	DNA binding	A0A2P9AA31	279530|Burkholderia phage BcepB1A|Q4L1F5
PF00441	exclusively conserved in generic viruses	Acyl-CoA dehydrogenase, C-terminal domain	oxidation-reduction process; oxidoreductase activity, acting on the CH-CH group of donors	P11310	2126984|Tupanvirus deep ocean|A0A2K9L6M4
PF00443	exclusively conserved in generic viruses	Ubiquitin carboxyl-terminal hydrolase	protein deubiquitination; thiol-dependent ubiquitinyl hydrolase activity	A0A024R8A9	554168|Acanthamoeba castellanii mamavirus|G8ED10
PF00445	exclusively conserved in generic viruses	Ribonuclease T2 family	RNA binding; ribonuclease T2 activity	A0A087WWI1	39640|Cotesia congregata bracovirus|Q5ZNX2
PF00448	exclusively conserved in generic viruses	SRP54-type protein, GTPase domain	GTP binding; SRP-dependent cotranslational protein targeting to membrane	P08240	743554|uncultured phage MedDCM-OCT-S04-C93|D6PHS7
PF00450	exclusively conserved in generic viruses	Serine carboxypeptidase	proteolysis; serine-type carboxypeptidase activity	P10619	1932923|Cafeteriavirus-dependent mavirus|A0A1L4BKA7
PF00455	exclusively conserved in generic viruses	DeoR C terminal sensor domain		A0A2P9A9W1	1590550|Escherichia phage RCS47|A0A077SK06
PF00456	exclusively conserved in generic viruses	Transketolase, thiamine diphosphate binding domain		P29401	373996|Micromonas pusilla virus SP1|G9E5U1
PF00462	exclusively conserved in generic viruses	Glutaredoxin	cell redox homeostasis; electron transfer activity; protein disulfide oxidoreductase activity	A8MXD5	587200|Variola virus human/India/Ind3/1967|P32983
PF00464	exclusively conserved in generic viruses	Serine hydroxymethyltransferase		P34896	1932898|Aeromonas phage 31.2|A0A219YB23
PF00467	exclusively conserved in generic viruses	KOW motif		O00267	2047828|Arthrobacter phage Waltz|A0A2H4PCH1
PF00472	exclusively conserved in generic viruses	RF-1 domain	translation release factor activity; translational termination	Q14197	762660|Acinetobacter phage Ac42|E5EYR6
PF00474	exclusively conserved in generic viruses	Sodium:solute symporter family	membrane; transmembrane transport; transmembrane transporter activity	Q8WWX8	1932898|Aeromonas phage 31.2|A0A219YAU6
PF00476	exclusively conserved in generic viruses	DNA polymerase family A	DNA binding; DNA replication; DNA-directed DNA polymerase activity	A0A087WXL3	645116|Acaryochloris phage A-HIS1|G0KYA5
PF00478	exclusively conserved in generic viruses	IMP dehydrogenase / GMP reductase domain	catalytic activity; oxidation-reduction process	P12268	1084719|Bacillus virus G|G3MBI2
PF00479	exclusively conserved in generic viruses	Glucose-6-phosphate dehydrogenase, NAD binding domain	NADP binding; glucose metabolic process; glucose-6-phosphate dehydrogenase activity; oxidation-reduction process	A0A2H4QGB2	536444|Cyanophage P-RSM1|M4QQY0
PF00481	exclusively conserved in generic viruses	Protein phosphatase 2C	catalytic activity	O15297	554168|Acanthamoeba castellanii mamavirus|G8ED23
PF00483	exclusively conserved in generic viruses	Nucleotidyl transferase	biosynthetic process; nucleotidyltransferase activity	Q96IJ6	554168|Acanthamoeba castellanii mamavirus|G8EBE0
PF00484	exclusively conserved in generic viruses	Carbonic anhydrase	carbonate dehydratase activity; zinc ion binding	A0A2P9AKN7	1605721|Pandoravirus inopinatum|A0A0B5J5T2
PF00485	exclusively conserved in generic viruses	Phosphoribulokinase / Uridine kinase family	ATP binding; kinase activity; metabolic process	Q9BZX2	212035|Acanthamoeba polyphaga mimivirus|A0A2L2DM46
PF00486	exclusively conserved in generic viruses	Transcriptional regulatory protein, C terminal	DNA binding; phosphorelay signal transduction system; regulation of transcription, DNA-templated	A0A2P9AA76	1357712|Bacillus phage proCM3|W8CYM9
PF00487	exclusively conserved in generic viruses	Fatty acid desaturase	lipid metabolic process	O15121	1977631|Catovirus CTV1|A0A1V0S9E0
PF00488	exclusively conserved in generic viruses	MutS domain V	ATP binding; mismatch repair; mismatched DNA binding	O15457	554168|Acanthamoeba castellanii mamavirus|G8ED77
PF00491	exclusively conserved in generic viruses	Arginase family	metal ion binding	P05089	2024608|Bodo saltans virus|A0A2H4UVD8
PF00493	exclusively conserved in generic viruses	MCM2/3/5 family	ATP binding; DNA binding; DNA replication initiation	B1AHB0	416419|Archaeal BJ1 virus|A0ZYP8
PF00497	exclusively conserved in generic viruses	Bacterial extracellular solute-binding proteins, family 3		A0A2P9AA88	693272|Cafeteria roenbergensis virus BV-PW1|E3T502
PF00498	exclusively conserved in generic viruses	FHA domain	protein binding	D2IYK5	1777122|Bacteriophage vB_NpeS-2AV2|A0A1L2BWW0
PF00503	exclusively conserved in generic viruses	G-protein alpha subunit	G-protein beta/gamma-subunit complex binding; G-protein coupled receptor signaling pathway; GTPase activity; guanyl nucleotide binding	O95837	1859492|Kaumoebavirus|A0A1V0CP86
PF00505	exclusively conserved in generic viruses	HMG (high mobility group) box		C9JA69	1465751|Anopheles minimus irodovirus|W8QRK5
PF00512	exclusively conserved in generic viruses	His Kinase A (phospho-acceptor) domain	phosphorelay sensor kinase activity; signal transduction	A0A2P9A9S7	1357712|Bacillus phage proCM3|W8CYF6
PF00514	exclusively conserved in generic viruses	Armadillo/beta-catenin-like repeat	protein binding	A8K7D9	754068|Emiliania huxleyi virus PS401|G8DGD0
PF00520	exclusively conserved in generic viruses	Ion transport protein	ion channel activity; ion transport; membrane; transmembrane transport	O00555	1815511|Lactobacillus phage PLE2|A0A1B0Y2S3
PF00521	exclusively conserved in generic viruses	DNA gyrase/topoisomerase IV, subunit A	ATP binding; DNA binding; DNA topoisomerase type II (ATP-hydrolyzing) activity; DNA topological change	P11388	10498|African swine fever virus BA71V|Q00942
PF00523	exclusively conserved in generic viruses	Fusion glycoprotein F0	fusion of virus membrane with host plasma membrane	Q8NHX3	11214|Human parainfluenza virus 2 (strain Toshiba)|P26629
PF00528	exclusively conserved in generic viruses	Binding-protein-dependent transport system inner membrane component	membrane; transmembrane transport	A0A2P9A9K0	1084719|Bacillus virus G|G3M9Y4
PF00533	exclusively conserved in generic viruses	BRCA1 C Terminus (BRCT) domain		P04053	554168|Acanthamoeba castellanii mamavirus|G8ED20
PF00534	exclusively conserved in generic viruses	Glycosyl transferases group 1		Q2TAA5	1269028|Acanthamoeba polyphaga moumouvirus|L7RCM8
PF00535	exclusively conserved in generic viruses	Glycosyl transferase family 2		O60762	554168|Acanthamoeba castellanii mamavirus|G8ECJ7
PF00536	exclusively conserved in generic viruses	SAM domain (Sterile alpha motif)	protein binding	O15357	1977640|Klosneuvirus KNV1|A0A1V0SIZ4
PF00542	exclusively conserved in generic viruses	Ribosomal protein L7/L12 C-terminal domain	structural constituent of ribosome; translation	P52815	1477404|Dinoroseobacter phage DFL12phi1|A0A023NHD9
PF00549	exclusively conserved in generic viruses	CoA-ligase	catalytic activity; metabolic process	P53396	2126984|Tupanvirus deep ocean|A0A2K9L5E9
PF00550	exclusively conserved in generic viruses	Phosphopantetheine attachment site		O14561	2026113|Aeromonas phage AS-sw|A0A291LG21
PF00551	exclusively conserved in generic viruses	Formyl transferase	biosynthetic process; hydroxymethyl-, formyl- and related transferase activity	P22102	431894|Burkholderia virus phiE255|A4JWM2
PF00557	exclusively conserved in generic viruses	Metallopeptidase family M24		P12955	1718842|Acinetobacter phage Ab105-3phi|A0A0P0I8D7
PF00560	exclusively conserved in generic viruses	Leucine Rich Repeat	protein binding	P51888	1977638|Hokovirus HKV1|A0A1V0SFF2
PF00561	exclusively conserved in generic viruses	alpha/beta hydrolase fold		O95870	2126980|Brazilian cedratvirus IHUMI|A0A2R8FDA5
PF00565	exclusively conserved in generic viruses	Staphylococcal nuclease homologue		Q7KZF4	1837876|Acinetobacter phage vB_AbaM_ME3|A0A172Q015
PF00569	exclusively conserved in generic viruses	Zinc finger, ZZ type	zinc ion binding	E9PDN5	1490026|Blackberry Virus F|A0A0X8R425
PF00574	exclusively conserved in generic viruses	Clp protease		Q16740	2024264|Agrobacterium phage Atu_ph07|A0A223W000
PF00575	exclusively conserved in generic viruses	S1 RNA binding domain	nucleic acid binding	P05198	587200|Variola virus human/India/Ind3/1967|A0A1U8QWU2
PF00578	exclusively conserved in generic viruses	AhpC/TSA family	antioxidant activity; oxidation-reduction process; oxidoreductase activity	P30041	1792032|Bacillus phage SP-15|A0A127AW88
PF00579	exclusively conserved in generic viruses	tRNA synthetases class I (W and Y)	ATP binding; aminoacyl-tRNA ligase activity; nucleotide binding; tRNA aminoacylation for protein translation	P23381	554168|Acanthamoeba castellanii mamavirus|G8ECI2
PF00580	exclusively conserved in generic viruses	UvrD/REP helicase N-terminal domain	ATP binding	A0A2P9ABI8	458639|Bacillus phage 0305phi8-36|A7KV33
PF00581	exclusively conserved in generic viruses	Rhodanese-like domain		P28562	455364|Chrysochromulina ericina virus|A0A0N9Q9E2
PF00582	exclusively conserved in generic viruses	Universal stress protein family	response to stress	A0A2P9AC91	1759531|Escherichia phage Rac-SA53|A0A0U2KD47
PF00586	exclusively conserved in generic viruses	AIR synthase related protein, N-terminal domain		P22102	1278402|Cyanophage S-RIM12|A0A1D7SQF5
PF00587	exclusively conserved in generic viruses	tRNA synthetase class II core domain (G, H, P, S and T)	ATP binding; aminoacyl-tRNA ligase activity; nucleotide binding; tRNA aminoacylation for protein translation	A2RTX5	1739968|Bacillus phage vB_BpuM-BpSp|A0A141HRQ2
PF00588	exclusively conserved in generic viruses	SpoU rRNA Methylase family	RNA binding; RNA methyltransferase activity; RNA processing	Q13395	2027905|Rhodococcus phage Trina|A0A2D1A6G0
PF00590	exclusively conserved in generic viruses	Tetrapyrrole (Corrin/Porphyrin) Methylases	metabolic process; methyltransferase activity	A0A2P9AAJ8	1289600|Streptococcus phage phiD12|M1PLC5
PF00591	exclusively conserved in generic viruses	Glycosyl transferase family, a/b domain	metabolic process; transferase activity, transferring glycosyl groups	A0A0S2Z3P7	1718842|Acinetobacter phage Ab105-3phi|A0A0N7IRD9
PF00593	exclusively conserved in generic viruses	TonB dependent receptor		A0A2P9AKM8	1718842|Acinetobacter phage Ab105-3phi|A0A0P0I887
PF00595	exclusively conserved in generic viruses	PDZ domain (Also known as DHR or GLGF)	protein binding	A1L1C6	1647537|Moraxella phage Mcat21|A0A0R6PIZ1
PF00596	exclusively conserved in generic viruses	Class II Aldolase and Adducin N-terminal domain		P35611	2024608|Bodo saltans virus|A0A2H4UUW4
PF00612	exclusively conserved in generic viruses	IQ calmodulin-binding motif	protein binding	A0JP07	452649|Cotesia sesamiae Mombasa bracovirus|I6XSS7
PF00615	exclusively conserved in generic viruses	Regulator of G protein signaling domain		A0A0S2Z4M1	1977631|Catovirus CTV1|A0A1V0S925
PF00617	exclusively conserved in generic viruses	RasGEF domain	guanyl-nucleotide exchange factor activity; small GTPase mediated signal transduction	G5E9C8	212035|Acanthamoeba polyphaga mimivirus|A0A2L2DIM0
PF00622	exclusively conserved in generic viruses	SPRY domain	protein binding	A1L4K1	2010329|Acidovorax phage ACP17|A0A218M352
PF00625	exclusively conserved in generic viruses	Guanylate kinase		A2RU80	587200|Variola virus human/India/Ind3/1967|Q76QZ6
PF00626	exclusively conserved in generic viruses	Gelsolin repeat		O15195	1977640|Klosneuvirus KNV1|A0A1V0SKS2
PF00627	exclusively conserved in generic viruses	UBA/TS-N domain		A9CP04	2024608|Bodo saltans virus|A0A2H4UUF0
PF00628	exclusively conserved in generic viruses	PHD-finger		E9PJ24	373997|Micromonas pusilla virus PL1|G8DD10
PF00629	exclusively conserved in generic viruses	MAM domain, meprin/A5/mu	membrane	O14522	340016|uncultured virus|A0A218ML01
PF00632	exclusively conserved in generic viruses	HECT-domain (ubiquitin-transferase)	ubiquitin-protein transferase activity	O00308	554168|Acanthamoeba castellanii mamavirus|G8ED65
PF00633	exclusively conserved in generic viruses	Helix-hairpin-helix motif	DNA binding	P78549	1168812|environmental Halophage eHP-10|H9YQA1
PF00636	exclusively conserved in generic viruses	Ribonuclease III domain	RNA processing; ribonuclease III activity	Q9NRR4	212035|Acanthamoeba polyphaga mimivirus|A0A2L2DJF7
PF00639	exclusively conserved in generic viruses	PPIC-type PPIASE domain	peptidyl-prolyl cis-trans isomerase activity	Q13526	2008320|Synechococcus phage S-LBS1|A0A2I5ARE0
PF00641	exclusively conserved in generic viruses	Zn-finger in Ran binding protein and others		C9JGE3	1977640|Klosneuvirus KNV1|A0A1V0SJM9
PF00642	exclusively conserved in generic viruses	Zinc finger C-x8-C-x5-C-x3-H type (and similar)	metal ion binding	O15541	694067|Human metapneumovirus CAN97-83|Q6WB97
PF00644	exclusively conserved in generic viruses	Poly(ADP-ribose) polymerase catalytic domain	NAD+ ADP-ribosyltransferase activity	C9J6P4	268591|Anticarsia gemmatalis multiple nucleopolyhedrovirus|A0A0S3IVN3
PF00645	exclusively conserved in generic viruses	Poly(ADP-ribose) polymerase and DNA-Ligase Zn-finger region	DNA binding; zinc ion binding	P09874	1100043|Apis mellifera filamentous virus|A0A0K1Y8F6
PF00646	exclusively conserved in generic viruses	F-box domain	protein binding	P41002	46015|Autographa californica nucleopolyhedrovirus|A0A193DTG1
PF00647	exclusively conserved in generic viruses	Elongation factor 1 gamma, conserved domain	translation elongation factor activity; translational elongation	P26641	1977640|Klosneuvirus KNV1|A0A1V0SJ48
PF00648	exclusively conserved in generic viruses	Calpain family cysteine protease	calcium-dependent cysteine-type endopeptidase activity; intracellular; proteolysis	O75808	1474867|Aureococcus anophagefferens virus|A0A076FI00
PF00650	exclusively conserved in generic viruses	CRAL/TRIO domain		O60229	1421421|Emiliania huxleyi virus 145|V5LP95
PF00652	exclusively conserved in generic viruses	Ricin-type beta-trefoil lectin domain		Q10471	554168|Acanthamoeba castellanii mamavirus|G8ED05
PF00653	exclusively conserved in generic viruses	Inhibitor of Apoptosis domain		E7CU85	10498|African swine fever virus BA71V|P69180
PF00654	exclusively conserved in generic viruses	Voltage gated chloride channel	chloride transport; membrane; transmembrane transport; voltage-gated chloride channel activity	P35523	1860193|Streptococcus phage phiZJ20091101-4|A0A1X9I5Z9
PF00656	exclusively conserved in generic viruses	Caspase domain		O15519	2126980|Brazilian cedratvirus IHUMI|A0A2R8FDR2
PF00657	exclusively conserved in generic viruses	GDSL-like Lipase/Acylhydrolase	hydrolase activity, acting on ester bonds	P28039	1772291|Arthrobacter phage Amigo|A0A0U4KLL7
PF00664	exclusively conserved in generic viruses	ABC transporter transmembrane region	ATP binding; ATPase activity, coupled to transmembrane movement of substances; integral component of membrane; transmembrane transport	O15439	1474867|Aureococcus anophagefferens virus|A0A076FI99
PF00668	exclusively conserved in generic viruses	Condensation domain		A0A2P9ATJ6	2126984|Tupanvirus deep ocean|A0A2K9L3I8
PF00670	exclusively conserved in generic viruses	S-adenosyl-L-homocysteine hydrolase, NAD binding domain		O43865	1349409|Pandoravirus dulcis|S4VPF6
PF00672	exclusively conserved in generic viruses	HAMP domain	integral component of membrane; signal transduction	A0A2P9AA79	2100421|uncultured Caudovirales phage|A0A2H4J162
PF00675	exclusively conserved in generic viruses	Insulinase (Peptidase family M16)		O43847	554168|Acanthamoeba castellanii mamavirus|G8ECU4
PF00676	exclusively conserved in generic viruses	Dehydrogenase E1 component	metabolic process; oxidoreductase activity, acting on the aldehyde or oxo group of donors, disulfide as acceptor	P08559	1542477|Prochlorococcus phage P-TIM68|A0A0K0KW14
PF00677	exclusively conserved in generic viruses	Lumazine binding domain		A0A2P9AFT6	1977633|Indivirus ILV1|A0A1V0SE20
PF00679	exclusively conserved in generic viruses	Elongation factor G C-terminus		P13639	2006938|Erysipelothrix phage phi1605|A0A2K5B2A5
PF00682	exclusively conserved in generic viruses	HMGL-like	catalytic activity	P11498	1977640|Klosneuvirus KNV1|A0A1V0SKU2
PF00684	exclusively conserved in generic viruses	DnaJ central domain	heat shock protein binding; unfolded protein binding	O60884	554168|Acanthamoeba castellanii mamavirus|G8ECX3
PF00685	exclusively conserved in generic viruses	Sulfotransferase domain	sulfotransferase activity	O00204	1838153|Freshwater phage uvFW-CGR-AMD-COM-C429|A0A1B0XU25
PF00688	exclusively conserved in generic viruses	TGF-beta propeptide		A4D1W7	12336|Clostridium phage c-st|Q332B2
PF00689	exclusively conserved in generic viruses	Cation transporting ATPase, C-terminus		O14983	1278269|Acanthocystis turfacea Chlorella virus Can0610SP|M1GW99
PF00690	exclusively conserved in generic viruses	Cation transporter/ATPase, N-terminus		O14983	1278269|Acanthocystis turfacea Chlorella virus Can0610SP|M1GW99
PF00691	exclusively conserved in generic viruses	OmpA family		A0A2P9A9P4	1084719|Bacillus virus G|G3M9Z0
PF00696	exclusively conserved in generic viruses	Amino acid kinase family		P54886	1860195|Streptococcus phage phiZJ20091101-1|A0A1X9I5D0
PF00702	exclusively conserved in generic viruses	haloacid dehalogenase-like hydrolase		O00167	1278269|Acanthocystis turfacea Chlorella virus Can0610SP|M1GW99
PF00703	exclusively conserved in generic viruses	Glycosyl hydrolases family 2	carbohydrate metabolic process; hydrolase activity, hydrolyzing O-glycosyl compounds	B2R6X2	946522|Human alphaherpesvirus 1 strain RH2|L0N6M2
PF00704	exclusively conserved in generic viruses	Glycosyl hydrolases family 18	carbohydrate metabolic process	A0A024R0D9	46015|Autographa californica nucleopolyhedrovirus|P41684
PF00705	exclusively conserved in generic viruses	Proliferating cell nuclear antigen, N-terminal domain	DNA binding; regulation of DNA replication	P12004	46015|Autographa californica nucleopolyhedrovirus|A0A097PUV1
PF00707	exclusively conserved in generic viruses	Translation initiation factor IF-3, C-terminal domain	translational initiation	Q9H2K0	2024264|Agrobacterium phage Atu_ph07|A0A2L0UZ54
PF00709	exclusively conserved in generic viruses	Adenylosuccinate synthetase	GTP binding; adenylosuccinate synthase activity; purine nucleotide biosynthetic process	P30520	212035|Acanthamoeba polyphaga mimivirus|A0A2L2DKW2
PF00712	exclusively conserved in generic viruses	DNA polymerase III beta subunit, N-terminal domain	3'-5' exonuclease activity; DNA binding; DNA polymerase III complex; DNA replication; DNA-directed DNA polymerase activity	A0A2P9ACN3	2047766|Aphanizomenon phage vB_AphaS-CL131|A0A2H4PAZ9
PF00717	exclusively conserved in generic viruses	Peptidase S24-like		Q9BY50	1718841|Acinetobacter phage Ab105-2phi|A0A0P0IYD9
PF00719	exclusively conserved in generic viruses	Inorganic pyrophosphatase	cytoplasm; inorganic diphosphatase activity; magnesium ion binding; phosphate-containing compound metabolic process	Q15181	2100421|uncultured Caudovirales phage|A0A2H4J8U1
PF00722	exclusively conserved in generic viruses	Glycosyl hydrolases family 16	carbohydrate metabolic process; hydrolase activity, hydrolyzing O-glycosyl compounds	A0A2P9AC15	1278268|Acanthocystis turfacea Chlorella virus Br0604L|M1HGN4
PF00728	exclusively conserved in generic viruses	Glycosyl hydrolase family 20, catalytic domain	carbohydrate metabolic process; hydrolase activity, hydrolyzing O-glycosyl compounds	P06865	2024608|Bodo saltans virus|A0A2H4UUW7
PF00730	exclusively conserved in generic viruses	HhH-GPD superfamily base excision DNA repair protein	base-excision repair	P78549	1032473|Aeropyrum pernix spindle-shaped virus 1|G3CB03
PF00731	exclusively conserved in generic viruses	AIR carboxylase	'de novo' IMP biosynthetic process	P22234	1977631|Catovirus CTV1|A0A1V0S9M6
PF00732	exclusively conserved in generic viruses	GMC oxidoreductase	flavin adenine dinucleotide binding; oxidation-reduction process; oxidoreductase activity, acting on CH-OH group of donors	A0A024R301	554168|Acanthamoeba castellanii mamavirus|G8EBT9
PF00733	exclusively conserved in generic viruses	Asparagine synthase	asparagine biosynthetic process; asparagine synthase (glutamine-hydrolyzing) activity	P08243	554168|Acanthamoeba castellanii mamavirus|G8EDJ1
PF00746	exclusively conserved in generic viruses	LPXTG cell wall anchor motif		Q15333	1498168|Enterococcus phage ECP3|A0A096XST5
PF00749	exclusively conserved in generic viruses	tRNA synthetases class I (E and Q), catalytic domain	ATP binding; aminoacyl-tRNA ligase activity; tRNA aminoacylation	P07814	1977631|Catovirus CTV1|A0A1V0SAU4
PF00750	exclusively conserved in generic viruses	tRNA synthetases class I (R)		P54136	554168|Acanthamoeba castellanii mamavirus|G8EBA9
PF00752	exclusively conserved in generic viruses	XPG N-terminal domain	DNA repair; nuclease activity	P28715	554168|Acanthamoeba castellanii mamavirus|G8EDA4
PF00753	exclusively conserved in generic viruses	Metallo-beta-lactamase superfamily		Q16775	1406785|Bacillus phage Grass|U5PU04
PF00754	exclusively conserved in generic viruses	F5/8 type C domain		O14786	1837876|Acinetobacter phage vB_AbaM_ME3|A0A172Q096
PF00763	exclusively conserved in generic viruses	Tetrahydrofolate dehydrogenase/cyclohydrolase, catalytic domain	methylenetetrahydrofolate dehydrogenase (NADP+) activity; oxidation-reduction process	P11586	2025813|Enterococcus phage EF1|A0A249XXM9
PF00764	exclusively conserved in generic viruses	Arginosuccinate synthase	ATP binding; arginine biosynthetic process; argininosuccinate synthase activity	P00966	1542132|Dickeya phage phiDP10.3|A0A140XAJ5
PF00765	exclusively conserved in generic viruses	Autoinducer synthase	transferase activity	A0A2P9ACR5	1682380|Roseobacter phage RDJL Phi 2|A0A0K0PVK2
PF00768	exclusively conserved in generic viruses	D-alanyl-D-alanine carboxypeptidase	proteolysis; serine-type D-Ala-D-Ala carboxypeptidase activity	A0A2P9A9Z4	1913119|Erythrobacter phage vB_EliS_R6L|A0A1P8VVG5
PF00772	exclusively conserved in generic viruses	DnaB-like helicase N terminal domain	ATP binding; DNA helicase activity; DNA replication	A0A2P9AP55	889876|Acinetobacter phage AB1|E2GLZ0
PF00773	exclusively conserved in generic viruses	RNB domain		Q8IYB7	1474867|Aureococcus anophagefferens virus|A0A076FMK4
PF00777	exclusively conserved in generic viruses	Glycosyltransferase family 29 (sialyltransferase)	protein glycosylation; sialyltransferase activity	Q11203	10273|Myxoma virus|A0A1I9KLR0
PF00780	exclusively conserved in generic viruses	CNH domain		E7EN19	212035|Acanthamoeba polyphaga mimivirus|A0A0G2Y5B6
PF00781	exclusively conserved in generic viruses	Diacylglycerol kinase catalytic domain	kinase activity	P23743	1922498|Beihai paphia shell virus 3|A0A1L3KNL9
PF00787	exclusively conserved in generic viruses	PX domain	phosphatidylinositol binding	A1X283	754058|Vibrio phage PWH3a-P1|M4QU48
PF00793	exclusively conserved in generic viruses	DAHP synthetase I family	biosynthetic process	A0A2P9ABG2	693272|Cafeteria roenbergensis virus BV-PW1|E3T537
PF00795	exclusively conserved in generic viruses	Carbon-nitrogen hydrolase	nitrogen compound metabolic process	P43251	1278268|Acanthocystis turfacea Chlorella virus Br0604L|M1HRJ8
PF00797	exclusively conserved in generic viruses	N-acetyltransferase	acetyltransferase activity; metabolic process	P11245	554168|Acanthamoeba castellanii mamavirus|G8ECK9
PF00801	exclusively conserved in generic viruses	PKD domain		P98161	1049283|Acinetobacter phage ZZ1|W0AYR8
PF00805	exclusively conserved in generic viruses	Pentapeptide repeats (8 copies)		Q7L273	1269028|Acanthamoeba polyphaga moumouvirus|L7RE36
PF00808	exclusively conserved in generic viruses	Histone-like transcription factor (CBF/NF-Y) and archaeal histone		P25208	1465751|Anopheles minimus irodovirus|W8QN45
PF00809	exclusively conserved in generic viruses	Pterin binding enzyme	pteridine-containing compound metabolic process	Q99707	1349409|Pandoravirus dulcis|S4VNV0
PF00814	exclusively conserved in generic viruses	Glycoprotease family		Q9NPF4	1647529|Moraxella phage Mcat14|A0A0R6PI74
PF00817	exclusively conserved in generic viruses	impB/mucB/samB family	DNA repair	Q9UBT6	1718841|Acinetobacter phage Ab105-2phi|A0A0P0I4F0
PF00833	exclusively conserved in generic viruses	Ribosomal S17	intracellular; ribosome; structural constituent of ribosome; translation	P08708	12461|Hepatitis E virus|E9N3C0
PF00837	exclusively conserved in generic viruses	Iodothyronine deiodinase	oxidation-reduction process; thyroxine 5'-deiodinase activity	A0A024R6J8	1977631|Catovirus CTV1|A0A1V0SBP1
PF00838	exclusively conserved in generic viruses	Translationally controlled tumour protein		P13693	1468411|Enterobacteria phage 9g|X2KST9
PF00842	exclusively conserved in generic viruses	Alanine racemase, C-terminal domain		A0A2P9AUA1	1586712|Yellowstone lake mimivirus|A0A0P0YM39
PF00848	exclusively conserved in generic viruses	Ring hydroxylating alpha subunit (catalytic domain)	2 iron, 2 sulfur cluster binding; cellular metabolic process; iron ion binding; oxidation-reduction process	A0A2P9ABL0	948071|Puniceispirillum phage HMO-2011|S4S2K9
PF00849	exclusively conserved in generic viruses	RNA pseudouridylate synthase	RNA binding; RNA modification; pseudouridine synthase activity; pseudouridine synthesis	Q8IZ73	2024608|Bodo saltans virus|A0A2H4UV25
PF00850	exclusively conserved in generic viruses	Histone deacetylase domain		O15379	1977631|Catovirus CTV1|A0A1V0SA70
PF00852	exclusively conserved in generic viruses	Glycosyltransferase family 10 (fucosyltransferase) C-term	fucosyltransferase activity; membrane; protein glycosylation	Q9Y231	554168|Acanthamoeba castellanii mamavirus|G8EB99
PF00854	exclusively conserved in generic viruses	POT family	membrane; transmembrane transport; transmembrane transporter activity	A6NIM6	1718842|Acinetobacter phage Ab105-3phi|A0A0P0IY73
PF00856	exclusively conserved in generic viruses	SET domain	protein binding	A2ABF9	554168|Acanthamoeba castellanii mamavirus|G8EBC7
PF00857	exclusively conserved in generic viruses	Isochorismatase family	catalytic activity; metabolic process	A0A2P9AB17	2024264|Agrobacterium phage Atu_ph07|A0A2L0UZR2
PF00860	exclusively conserved in generic viruses	Permease family	membrane; transmembrane transport; transmembrane transporter activity	Q6PIS1	29342|Clostridium botulinum D phage|Q2WG41
PF00864	exclusively conserved in generic viruses	ATP P2X receptor	cation transmembrane transport; extracellularly ATP-gated cation channel activity; integral component of plasma membrane; purinergic nucleotide receptor activity; response to ATP	O15547	880159|Bathycoccus sp. RCC1105 virus BpV1|E5ESM0
PF00867	exclusively conserved in generic viruses	XPG I-region	nuclease activity	P28715	10298|Human alphaherpesvirus 1|A0A0B5E5F0
PF00872	exclusively conserved in generic viruses	Transposase, Mutator family	DNA binding; transposase activity; transposition, DNA-mediated	A0A2P9A9K2	2015851|Corynebacterium phage Poushou|A0A220NQR7
PF00873	exclusively conserved in generic viruses	AcrB/AcrD/AcrF family	membrane; transmembrane transport; transmembrane transporter activity	A0A2P9ADD0	1334245|Leptospira phage vB_LbrZ_5399-LE1|S5VL66
PF00875	exclusively conserved in generic viruses	DNA photolyase		Q16526	928301|Fowlpox virus strain NVSL|Q70H00
PF00876	exclusively conserved in generic viruses	Innexin		Q96RD6	10484|Campoletis sonorensis ichnovirus|Q772M2
PF00877	exclusively conserved in generic viruses	NlpC/P60 family		A0A2P9ACN9	1589748|Achromobacter phage JWF|A0A0B4ZZT5
PF00881	exclusively conserved in generic viruses	Nitroreductase family		A0A2P9ALJ7	1278278|Acanthocystis turfacea Chlorella virus TN603.4.2|M1I6Q5
PF00883	exclusively conserved in generic viruses	Cytosol aminopeptidase family, catalytic domain	aminopeptidase activity; intracellular; proteolysis	P28838	280702|Mycoplasma phage phiMFV1|Q6GYZ8
PF00884	exclusively conserved in generic viruses	Sulfatase	metabolic process; sulfuric ester hydrolase activity	P15289	1977631|Catovirus CTV1|A0A1V0SA98
PF00885	exclusively conserved in generic viruses	6,7-dimethyl-8-ribityllumazine synthase	riboflavin biosynthetic process; riboflavin synthase complex	A0A2P9AFT5	1977633|Indivirus ILV1|A0A1V0SE20
PF00887	exclusively conserved in generic viruses	Acyl CoA binding protein	fatty-acyl-CoA binding	O75521	1977631|Catovirus CTV1|A0A1V0S9E7
PF00888	exclusively conserved in generic viruses	Cullin family	ubiquitin protein ligase binding; ubiquitin-dependent protein catabolic process	Q13616	1899318|Acanthamoeba castellanii mimivirus|A0A1E1EVZ0
PF00889	exclusively conserved in generic viruses	Elongation factor TS	translation elongation factor activity; translational elongation	P43897	1211640|Caulobacter phage CcrColossus|K4K6E5
PF00890	exclusively conserved in generic viruses	FAD binding domain		P31040	1278270|Acanthocystis turfacea Chlorella virus Canal-1|M1GXT4
PF00891	exclusively conserved in generic viruses	O-methyltransferase	O-methyltransferase activity	A0A024RBT9	1283076|Pelagibacter phage HTVC008M|M1ICM1
PF00892	exclusively conserved in generic viruses	EamA-like transporter family	integral component of membrane; membrane	Q8TBE7	467481|Azospirillum phage Cd|B0VK01
PF00893	exclusively conserved in generic viruses	Small Multidrug Resistance protein	integral component of membrane	A0A2P9AB30	1269028|Acanthamoeba polyphaga moumouvirus|L7RD91
PF00899	exclusively conserved in generic viruses	ThiF family	ubiquitin-like modifier activating enzyme activity	O95352	1837876|Acinetobacter phage vB_AbaM_ME3|A0A172Q0A0
PF00902	exclusively conserved in generic viruses	Sec-independent protein translocase protein (TatC)	integral component of membrane	A0A2P9ASE4	1868660|uncultured Mediterranean phage|A0A1B1IVR7
PF00903	exclusively conserved in generic viruses	Glyoxalase/Bleomycin resistance protein/Dioxygenase superfamily		Q04760	347966|Bacillus phage Cherry|Q3HL37
PF00908	exclusively conserved in generic viruses	dTDP-4-dehydrorhamnose 3,5-epimerase	dTDP-4-dehydrorhamnose 3,5-epimerase activity	A0A2P9AH98	1784948|Enterobacteria phage ECGD1|A0A140G5S4
PF00909	exclusively conserved in generic viruses	Ammonium Transporter Family	ammonium transmembrane transporter activity; ammonium transport; membrane	Q9H310	1120767|Ostreococcus tauri virus RT-2011|H8ZJB2
PF00916	exclusively conserved in generic viruses	Sulfate permease family	integral component of membrane; sulfate transmembrane transporter activity; sulfate transport	P40879	2100421|uncultured Caudovirales phage|A0A2H4J153
PF00923	exclusively conserved in generic viruses	Transaldolase/Fructose-6-phosphate aldolase	carbohydrate metabolic process	P37837	444875|Cyanophage 9515-10a|E3SME5
PF00924	exclusively conserved in generic viruses	Mechanosensitive ion channel	membrane; transmembrane transport	A0A2P9AAB7	1474867|Aureococcus anophagefferens virus|A0A076FGK6
PF00925	exclusively conserved in generic viruses	GTP cyclohydrolase II		A0A2P9AEQ1	1977633|Indivirus ILV1|A0A1V0SE20
PF00926	exclusively conserved in generic viruses	3,4-dihydroxy-2-butanone 4-phosphate synthase	3,4-dihydroxy-2-butanone-4-phosphate synthase activity; riboflavin biosynthetic process	A0A2P9AEQ1	1977633|Indivirus ILV1|A0A1V0SE20
PF00929	exclusively conserved in generic viruses	Exonuclease		A8K979	212035|Acanthamoeba polyphaga mimivirus|A0A2L2DJQ3
PF00933	exclusively conserved in generic viruses	Glycosyl hydrolase family 3 N terminal domain	carbohydrate metabolic process; hydrolase activity, hydrolyzing O-glycosyl compounds	A0A2P9ASJ5	1868660|uncultured Mediterranean phage|A0A1B1IVS3
PF00940	exclusively conserved in generic viruses	DNA-dependent RNA polymerase	DNA binding; DNA-directed 5'-3' RNA polymerase activity; transcription, DNA-templated	O00411	1416009|Achromobacter phage JWAlpha|V9VHL2
PF00941	exclusively conserved in generic viruses	FAD binding domain in molybdopterin dehydrogenase	oxidation-reduction process; oxidoreductase activity	P47989	1718842|Acinetobacter phage Ab105-3phi|A0A0P0IVM8
PF00957	exclusively conserved in generic viruses	Synaptobrevin	integral component of membrane; vesicle-mediated transport	A4D2J0	2024608|Bodo saltans virus|A0A2H4UVY2
PF00975	exclusively conserved in generic viruses	Thioesterase domain	biosynthetic process; hydrolase activity, acting on ester bonds	P49327	1483485|Ralstonia phage RS138|A0A0M3VI89
PF00977	exclusively conserved in generic viruses	Histidine biosynthesis protein	histidine biosynthetic process	A0A2P9ABH5	2024608|Bodo saltans virus|A0A2H4UVM0
PF00984	exclusively conserved in generic viruses	UDP-glucose/GDP-mannose dehydrogenase family, central domain	NAD binding; oxidation-reduction process; oxidoreductase activity, acting on the CH-OH group of donors, NAD or NADP as acceptor	O60701	1278268|Acanthocystis turfacea Chlorella virus Br0604L|M1GW13
PF00986	exclusively conserved in generic viruses	DNA gyrase B subunit, carboxyl terminus	ATP binding; DNA binding; DNA topoisomerase type II (ATP-hydrolyzing) activity; DNA topological change	A0A2P9ABV8	1815509|Bacillus phage AR9|A0A172JHT4
PF00988	exclusively conserved in generic viruses	Carbamoyl-phosphate synthase small chain, CPSase domain		P27708	1273749|Halovirus HGTV-1|R4TGJ8
PF00989	exclusively conserved in generic viruses	PAS fold	regulation of transcription, DNA-templated	A0A087WVE9	1977631|Catovirus CTV1|A0A1V0S925
PF00990	exclusively conserved in generic viruses	Diguanylate cyclase, GGDEF domain		A0A2P9A9S9	1792032|Bacillus phage SP-15|A0A127AWB9
PF00992	exclusively conserved in generic viruses	Troponin	troponin complex	P13805	1327972|Cellulophaga phage phi17:2|R9ZWV8
PF00995	exclusively conserved in generic viruses	Sec1 family	vesicle docking involved in exocytosis; vesicle-mediated transport	P61764	212035|Acanthamoeba polyphaga mimivirus|A0A2L2DJ04
PF00999	exclusively conserved in generic viruses	Sodium/hydrogen exchanger family	cation transport; integral component of membrane; solute:proton antiporter activity; transmembrane transport	P19634	2100421|uncultured Caudovirales phage|A0A2H4J178
PF01000	exclusively conserved in generic viruses	RNA polymerase Rpb3/RpoA insert domain	DNA-directed 5'-3' RNA polymerase activity; protein dimerization activity; transcription, DNA-templated	O15160	1474867|Aureococcus anophagefferens virus|A0A076FFY5
PF01019	exclusively conserved in generic viruses	Gamma-glutamyltranspeptidase		A0A024R1B6	1100043|Apis mellifera filamentous virus|A0A0K1Y7U5
PF01022	exclusively conserved in generic viruses	Bacterial regulatory protein, arsR family	DNA-binding transcription factor activity; regulation of transcription, DNA-templated	A0A2P9ABF4	693629|Acidianus spindle-shaped virus 1|D1GFC0
PF01031	exclusively conserved in generic viruses	Dynamin central region	GTP binding	O00429	2024608|Bodo saltans virus|A0A2H4UVU2
PF01032	exclusively conserved in generic viruses	FecCD transport family	membrane; transporter activity	A0A2P9AF95	2100421|uncultured Caudovirales phage|A0A2H4IY97
PF01035	exclusively conserved in generic viruses	6-O-methylguanine DNA methyltransferase, DNA binding domain	DNA repair; catalytic activity	A0A0G2SKE6	554168|Acanthamoeba castellanii mamavirus|G8EBE4
PF01039	exclusively conserved in generic viruses	Carboxyl transferase domain		O00763	1887315|Pike perch iridovirus|A0A1B2ITV7
PF01040	exclusively conserved in generic viruses	UbiA prenyltransferase family	integral component of membrane; transferase activity, transferring alkyl or aryl (other than methyl) groups	Q96H96	1474867|Aureococcus anophagefferens virus|A0A076FGF6
PF01041	exclusively conserved in generic viruses	DegT/DnrJ/EryC1/StrS aminotransferase family		A0A2P9AF46	554168|Acanthamoeba castellanii mamavirus|G8ECJ3
PF01042	exclusively conserved in generic viruses	Endoribonuclease L-PSP		A0A024R9H2	1349409|Pandoravirus dulcis|S4VRN2
PF01048	exclusively conserved in generic viruses	Phosphorylase superfamily	catalytic activity; nucleoside metabolic process	A0A0S2Z6U5	554168|Acanthamoeba castellanii mamavirus|G8EBQ8
PF01050	exclusively conserved in generic viruses	Mannose-6-phosphate isomerase	nucleotidyltransferase activity; polysaccharide metabolic process	A0A2P9AF42	1278268|Acanthocystis turfacea Chlorella virus Br0604L|M1GW18
PF01053	exclusively conserved in generic viruses	Cys/Met metabolism PLP-dependent enzyme	pyridoxal phosphate binding	P32929	1477405|Faustovirus|A0A141ZJM2
PF01061	exclusively conserved in generic viruses	ABC-2 type transporter	membrane	P45844	2126980|Brazilian cedratvirus IHUMI|A0A2R8FG22
PF01063	exclusively conserved in generic viruses	Amino-transferase class IV	catalytic activity; metabolic process	A0A024RAV0	1349409|Pandoravirus dulcis|S4VNU7
PF01066	exclusively conserved in generic viruses	CDP-alcohol phosphatidyltransferase	membrane; phospholipid biosynthetic process; phosphotransferase activity, for other substituted phosphate groups	O14735	1474867|Aureococcus anophagefferens virus|A0A076FHD7
PF01068	exclusively conserved in generic viruses	ATP dependent DNA ligase domain	ATP binding; DNA ligase (ATP) activity; DNA recombination; DNA repair	P18858	587200|Variola virus human/India/Ind3/1967|P33798
PF01073	exclusively conserved in generic viruses	3-beta hydroxysteroid dehydrogenase/isomerase family	3-beta-hydroxy-delta5-steroid dehydrogenase activity; oxidation-reduction process; oxidoreductase activity, acting on the CH-OH group of donors, NAD or NADP as acceptor; steroid biosynthetic process	Q15738	587200|Variola virus human/India/Ind3/1967|A0A1U8QRE4
PF01075	exclusively conserved in generic viruses	Glycosyltransferase family 9 (heptosyltransferase)	metabolic process; transferase activity, transferring glycosyl groups	A0A2P9AIZ6	2047876|Lake Baikal phage Baikal-20-5m-C28|A0A2H4N7K6
PF01077	exclusively conserved in generic viruses	Nitrite and sulphite reductase 4Fe-4S domain	heme binding; iron-sulfur cluster binding; oxidation-reduction process; oxidoreductase activity	A0A2P9ABY9	1465639|Podovirus Lau218|A0A060BKJ3
PF01079	exclusively conserved in generic viruses	Hint module	peptidase activity; proteolysis	O43323	1421422|Emiliania huxleyi virus 156|V5LQ33
PF01090	exclusively conserved in generic viruses	Ribosomal protein S19e	ribosome; structural constituent of ribosome; translation	P39019	12461|Hepatitis E virus|G9L9J9
PF01106	exclusively conserved in generic viruses	NifU-like domain	iron ion binding; iron-sulfur cluster assembly; iron-sulfur cluster binding	Q9UMS0	268746|Prochlorococcus phage P-SSM2|Q58MC7
PF01108	exclusively conserved in generic viruses	Tissue factor	protein binding	P13726	305676|Deerpox virus W-1170-84|Q08FH0
PF01118	exclusively conserved in generic viruses	Semialdehyde dehydrogenase, NAD binding domain	NAD binding; oxidation-reduction process; oxidoreductase activity, acting on the aldehyde or oxo group of donors, NAD or NADP as acceptor	A0A2P9AK93	373997|Micromonas pusilla virus PL1|G8DDL4
PF01119	exclusively conserved in generic viruses	DNA mismatch repair protein, C-terminal domain	ATP binding; mismatch repair; mismatched DNA binding	P40692	949124|Wolbachia endosymbiont wVitA of Nasonia vitripennis phage WOVitA1|E9P601
PF01124	exclusively conserved in generic viruses	MAPEG family		O14880	2100421|uncultured Caudovirales phage|A0A2H4J146
PF01126	exclusively conserved in generic viruses	Heme oxygenase	heme oxidation; heme oxygenase (decyclizing) activity; oxidation-reduction process	P30519	929832|Cyanophage P-RSM6|M4SKF4
PF01128	exclusively conserved in generic viruses	2-C-methyl-D-erythritol 4-phosphate cytidylyltransferase	cytidylyltransferase activity	A0A140VJM1	2024608|Bodo saltans virus|A0A2H4UTB4
PF01129	exclusively conserved in generic viruses	NAD:arginine ADP-ribosyltransferase	NAD(P)+-protein-arginine ADP-ribosyltransferase activity; protein ADP-ribosylation	A0A024RCD1	2024608|Bodo saltans virus|A0A2H4UW42
PF01131	exclusively conserved in generic viruses	DNA topoisomerase	DNA binding; DNA topoisomerase activity; DNA topological change	O95985	554168|Acanthamoeba castellanii mamavirus|G8ECT2
PF01135	exclusively conserved in generic viruses	Protein-L-isoaspartate(D-aspartate) O-methyltransferase (PCMT)		P22061	182851|Saccharomonospora phage PIS 136|I4AZP9
PF01139	exclusively conserved in generic viruses	tRNA-splicing ligase RtcB	RNA ligase activity; RNA processing	Q9Y3I0	416419|Archaeal BJ1 virus|A2RQD0
PF01145	exclusively conserved in generic viruses	SPFH domain / Band 7 family		O75477	554168|Acanthamoeba castellanii mamavirus|G8EB55
PF01148	exclusively conserved in generic viruses	Cytidylyltransferase family		O95674	2126984|Tupanvirus deep ocean|A0A2K9L811
PF01149	exclusively conserved in generic viruses	Formamidopyrimidine-DNA glycosylase N-terminal domain	DNA-(apurinic or apyrimidinic site) endonuclease activity; base-excision repair; damaged DNA binding; hydrolase activity, hydrolyzing N-glycosyl compounds; zinc ion binding	A0A2P9ACL3	554168|Acanthamoeba castellanii mamavirus|G8ED33
PF01151	exclusively conserved in generic viruses	GNS1/SUR4 family	integral component of membrane	A1L3X0	928301|Fowlpox virus strain NVSL|Q70HA2
PF01156	exclusively conserved in generic viruses	Inosine-uridine preferring nucleoside hydrolase		A0A2P9AWP1	2126984|Tupanvirus deep ocean|A0A2K9L4P8
PF01161	exclusively conserved in generic viruses	Phosphatidylethanolamine-binding protein		B2R894	554168|Acanthamoeba castellanii mamavirus|G8EB88
PF01163	exclusively conserved in generic viruses	RIO1 family		O14730	1903266|Cedratvirus A11|A0A1M7XV08
PF01165	exclusively conserved in generic viruses	Ribosomal protein S21	ribosome; structural constituent of ribosome; translation	A0A2P9AUZ0	2024264|Agrobacterium phage Atu_ph07|A0A2L0V0V4
PF01168	exclusively conserved in generic viruses	Alanine racemase, N-terminal domain		A0A2P9AAB4	1586712|Yellowstone lake mimivirus|A0A0P0YM39
PF01170	exclusively conserved in generic viruses	Putative RNA methylase family UPF0020		Q7Z4G4	2024608|Bodo saltans virus|A0A2H4UVI2
PF01171	exclusively conserved in generic viruses	PP-loop family		A0A2P9APW9	1278268|Acanthocystis turfacea Chlorella virus Br0604L|M1HS17
PF01176	exclusively conserved in generic viruses	Translation initiation factor 1A / IF-1	RNA binding; translation initiation factor activity; translational initiation	O14602	1977631|Catovirus CTV1|A0A1V0SBT0
PF01179	exclusively conserved in generic viruses	Copper amine oxidase, enzyme domain	amine metabolic process; copper ion binding; oxidation-reduction process; primary amine oxidase activity; quinone binding	Q16853	1977640|Klosneuvirus KNV1|A0A1V0SJ19
PF01180	exclusively conserved in generic viruses	Dihydroorotate dehydrogenase	cytoplasm; oxidation-reduction process; oxidoreductase activity, acting on the CH-CH group of donors	Q12882	1977638|Hokovirus HKV1|A0A1V0SH91
PF01183	exclusively conserved in generic viruses	Glycosyl hydrolases family 25	cell wall macromolecule catabolic process; lysozyme activity; peptidoglycan catabolic process	A0A2P9AEN1	1897526|Arthrobacter phage Chocolat|A0A1I9SCW9
PF01191	exclusively conserved in generic viruses	RNA polymerase Rpb5, C-terminal domain	DNA binding; DNA-directed 5'-3' RNA polymerase activity; transcription, DNA-templated	P19388	10498|African swine fever virus BA71V|Q65181
PF01192	exclusively conserved in generic viruses	RNA polymerase Rpb6	DNA binding; DNA-directed 5'-3' RNA polymerase activity; transcription, DNA-templated	P61218	10498|African swine fever virus BA71V|P42484
PF01193	exclusively conserved in generic viruses	RNA polymerase Rpb3/Rpb11 dimerisation domain	DNA-directed 5'-3' RNA polymerase activity; transcription, DNA-templated	O15160	1474867|Aureococcus anophagefferens virus|A0A076FFY5
PF01194	exclusively conserved in generic viruses	RNA polymerases N / 8 kDa subunit	DNA binding; DNA-directed 5'-3' RNA polymerase activity; transcription, DNA-templated	P62875	10498|African swine fever virus BA71V|P42488
PF01205	exclusively conserved in generic viruses	Uncharacterized protein family UPF0029		Q9P2X3	1860179|Streptococcus phage phiJH1301-1|A0A1X9I5T8
PF01206	exclusively conserved in generic viruses	Sulfurtransferase TusA		A0A2P9AJJ2	1542133|Dickeya phage phiDP23.1|A0A140XB86
PF01222	exclusively conserved in generic viruses	Ergosterol biosynthesis ERG4/ERG24 family	membrane	Q14739	554168|Acanthamoeba castellanii mamavirus|G8EBR3
PF01223	exclusively conserved in generic viruses	DNA/RNA non-specific endonuclease	hydrolase activity; metal ion binding; nucleic acid binding	O94919	928301|Fowlpox virus strain NVSL|Q70HC0
PF01227	exclusively conserved in generic viruses	GTP cyclohydrolase I		P30793	2010329|Acidovorax phage ACP17|A0A218M2Y0
PF01229	exclusively conserved in generic viruses	Glycosyl hydrolases family 39	carbohydrate metabolic process; hydrolase activity, hydrolyzing O-glycosyl compounds	P35475	1357714|Caulobacter phage Cr30|A0A067XRB1
PF01230	exclusively conserved in generic viruses	HIT domain		A0A024R366	176655|Giant seaperch iridovirus|A0A140GB96
PF01231	exclusively conserved in generic viruses	Indoleamine 2,3-dioxygenase	heme binding	A0A0N4SWI6	1977631|Catovirus CTV1|A0A1V0SAS2
PF01232	exclusively conserved in generic viruses	Mannitol dehydrogenase Rossmann domain	oxidation-reduction process; oxidoreductase activity	A0A2P9AB11	373997|Micromonas pusilla virus PL1|G8DCZ3
PF01233	exclusively conserved in generic viruses	Myristoyl-CoA:protein N-myristoyltransferase, N-terminal domain	glycylpeptide N-tetradecanoyltransferase activity	O60551	554168|Acanthamoeba castellanii mamavirus|G8EB62
PF01242	exclusively conserved in generic viruses	6-pyruvoyl tetrahydropterin synthase		Q03393	2010329|Acidovorax phage ACP17|A0A218M2Y1
PF01243	exclusively conserved in generic viruses	Pyridoxamine 5'-phosphate oxidase		A0A286YFL3	1792032|Bacillus phage SP-15|A0A127AW69
PF01253	exclusively conserved in generic viruses	Translation initiation factor SUI1	translation initiation factor activity; translational initiation	O43583	554168|Acanthamoeba castellanii mamavirus|G8EDI0
PF01255	exclusively conserved in generic viruses	Putative undecaprenyl diphosphate synthase	transferase activity, transferring alkyl or aryl (other than methyl) groups	A0A2P9AA19	1474867|Aureococcus anophagefferens virus|A0A076FI83
PF01258	exclusively conserved in generic viruses	Prokaryotic dksA/traR C4-type zinc finger	zinc ion binding	A0A2P9A9R0	762660|Acinetobacter phage Ac42|E5EYQ9
PF01259	exclusively conserved in generic viruses	SAICAR synthetase		P22234	2024608|Bodo saltans virus|A0A2H4UVM0
PF01261	exclusively conserved in generic viruses	Xylose isomerase-like TIM barrel		G4XUV3	10498|African swine fever virus BA71V|Q65202
PF01264	exclusively conserved in generic viruses	Chorismate synthase	aromatic amino acid family biosynthetic process; chorismate synthase activity	A0A2P9AEP8	1349409|Pandoravirus dulcis|A0A291AU41
PF01266	exclusively conserved in generic viruses	FAD dependent oxidoreductase	oxidation-reduction process; oxidoreductase activity	P14920	1175657|Pseudomonas phage PaMx11|A0A0S0N8M3
PF01272	exclusively conserved in generic viruses	Transcription elongation factor, GreA/GreB, C-term	DNA binding; regulation of DNA-templated transcription, elongation	A0A2P9AIY8	2015814|Salicola phage SCTP-2|A0A248SJQ8
PF01281	exclusively conserved in generic viruses	Ribosomal protein L9, N-terminal domain		Q9BYD2	1445729|Mycobacterium phage 32HC|W8EAD5
PF01287	exclusively conserved in generic viruses	Eukaryotic elongation factor 5A hypusine, DNA-binding OB fold	RNA binding; positive regulation of translational elongation; positive regulation of translational termination; ribosome binding; translation elongation factor activity; translational frameshifting	P63241	1474867|Aureococcus anophagefferens virus|A0A076FIC2
PF01288	exclusively conserved in generic viruses	7,8-dihydro-6-hydroxymethylpterin-pyrophosphokinase (HPPK)	2-amino-4-hydroxy-6-hydroxymethyldihydropteridine diphosphokinase activity; folic acid-containing compound biosynthetic process	A0A2P9A9R1	1349409|Pandoravirus dulcis|S4VNV0
PF01292	exclusively conserved in generic viruses	Prokaryotic cytochrome b561	electron transfer activity; integral component of membrane	A0A2P9ABK4	1759532|Escherichia phage SerU-LTIIb|A0A0U2QLA7
PF01293	exclusively conserved in generic viruses	Phosphoenolpyruvate carboxykinase	ATP binding; gluconeogenesis; phosphoenolpyruvate carboxykinase (ATP) activity	A0A2P9ABF9	1977631|Catovirus CTV1|A0A1V0SAL7
PF01300	exclusively conserved in generic viruses	Telomere recombination	double-stranded RNA binding	A0A2P9AEL8	1349409|Pandoravirus dulcis|S4VW33
PF01315	exclusively conserved in generic viruses	Aldehyde oxidase and xanthine dehydrogenase, a/b hammerhead domain		P47989	1718842|Acinetobacter phage Ab105-3phi|A0A0P0I429
PF01321	exclusively conserved in generic viruses	Creatinase/Prolidase N-terminal domain	hydrolase activity	Q9NQW7	1718842|Acinetobacter phage Ab105-3phi|A0A0P0I8D7
PF01326	exclusively conserved in generic viruses	Pyruvate phosphate dikinase, PEP/pyruvate binding domain	ATP binding; kinase activity; phosphorylation	A0A2P9AEZ7	554168|Acanthamoeba castellanii mamavirus|G8ECW2
PF01327	exclusively conserved in generic viruses	Polypeptide deformylase		Q9HBH1	1211640|Caulobacter phage CcrColossus|K4JRM9
PF01331	exclusively conserved in generic viruses	mRNA capping enzyme, catalytic domain	7-methylguanosine mRNA capping; mRNA guanylyltransferase activity	O60942	10498|African swine fever virus BA71V|P32094
PF01336	exclusively conserved in generic viruses	OB-fold nucleic acid binding domain	nucleic acid binding	O43776	212035|Acanthamoeba polyphaga mimivirus|A0A2L2DJX5
PF01343	exclusively conserved in generic viruses	Peptidase family S49	peptidase activity; proteolysis	A0A2P9AEL6	1664246|Achromobacter phage phiAxp-2|A0A0K2FHL6
PF01351	exclusively conserved in generic viruses	Ribonuclease HII		O75792	1474867|Aureococcus anophagefferens virus|A0A076FH85
PF01363	exclusively conserved in generic viruses	FYVE zinc finger	metal ion binding	A0A0S2Z4Q4	554168|Acanthamoeba castellanii mamavirus|G8EB56
PF01367	exclusively conserved in generic viruses	5'-3' exonuclease, C-terminal SAM fold	DNA binding; catalytic activity	A0A2P9AWF4	1567487|Bacillus phage BalMu-1|A0A0N7ACJ6
PF01368	exclusively conserved in generic viruses	DHH family		Q86TP1	458639|Bacillus phage 0305phi8-36|A7KV88
PF01370	exclusively conserved in generic viruses	NAD dependent epimerase/dehydratase family	catalytic activity; coenzyme binding	Q16795	1269028|Acanthamoeba polyphaga moumouvirus|L7RCI0
PF01380	exclusively conserved in generic viruses	SIS domain	carbohydrate derivative binding; carbohydrate derivative metabolic process	Q06210	554168|Acanthamoeba castellanii mamavirus|G8EB60
PF01381	exclusively conserved in generic viruses	Helix-turn-helix	sequence-specific DNA binding	O60869	212035|Acanthamoeba polyphaga mimivirus|A0A2L2DJR3
PF01384	exclusively conserved in generic viruses	Phosphate transporter family	inorganic phosphate transmembrane transporter activity; membrane; phosphate ion transport	Q8WUM9	880159|Bathycoccus sp. RCC1105 virus BpV1|E5ESL8
PF01396	exclusively conserved in generic viruses	Topoisomerase DNA binding C4 zinc finger	DNA binding; DNA topoisomerase activity; DNA topological change; chromosome	Q13472	2069615|Clostridioides phage LIBA2945|A0A2R2ZH57
PF01400	exclusively conserved in generic viruses	Astacin (Peptidase family M12A)	metalloendopeptidase activity; proteolysis	P13497	1670670|Lutzomyia reovirus 2|A0A0H4M9A8
PF01402	exclusively conserved in generic viruses	Ribbon-helix-helix protein, copG family	regulation of transcription, DNA-templated	A0A2P9APE1	654909|Acidianus filamentous virus 1 (isolate Yellowstone)|Q70LE1
PF01406	exclusively conserved in generic viruses	tRNA synthetases class I (C) catalytic domain		A0A024RCG3	554168|Acanthamoeba castellanii mamavirus|G8ECM5
PF01408	exclusively conserved in generic viruses	Oxidoreductase family, NAD-binding Rossmann fold	oxidoreductase activity	P53004	1868660|uncultured Mediterranean phage|A0A1B1ITQ1
PF01409	exclusively conserved in generic viruses	tRNA synthetases class II core domain (F)	ATP binding; aminoacyl-tRNA ligase activity; cytoplasm; tRNA aminoacylation; tRNA binding	O95363	2024608|Bodo saltans virus|A0A2H4UW22
PF01410	exclusively conserved in generic viruses	Fibrillar collagen C-terminal domain	extracellular matrix structural constituent	P02452	1278423|Cyanophage S-RIM14|A0A1D7SIJ4
PF01411	exclusively conserved in generic viruses	tRNA synthetases class II (A)	ATP binding; alanine-tRNA ligase activity; alanyl-tRNA aminoacylation; nucleotide binding	P49588	1977640|Klosneuvirus KNV1|A0A1V0SK38
PF01424	exclusively conserved in generic viruses	R3H domain	nucleic acid binding	B5MCU0	554168|Acanthamoeba castellanii mamavirus|G8EDE5
PF01428	exclusively conserved in generic viruses	AN1-like Zinc finger	zinc ion binding	O76080	322019|Acanthocystis turfacea chlorella virus 1|A7K9S1
PF01429	exclusively conserved in generic viruses	Methyl-CpG binding domain	DNA binding; nucleus	A0A0A0MR97	880159|Bathycoccus sp. RCC1105 virus BpV1|E5ESB7
PF01431	exclusively conserved in generic viruses	Peptidase family M13	metalloendopeptidase activity; proteolysis	P08473	554168|Acanthamoeba castellanii mamavirus|G8EDP3
PF01432	exclusively conserved in generic viruses	Peptidase family M3	metalloendopeptidase activity; proteolysis	P52888	2024608|Bodo saltans virus|A0A2H4UVI5
PF01433	exclusively conserved in generic viruses	Peptidase family M1 domain	metallopeptidase activity; zinc ion binding	P09960	1718842|Acinetobacter phage Ab105-3phi|A0A0P0IY26
PF01434	exclusively conserved in generic viruses	Peptidase family M41	ATP binding; metalloendopeptidase activity; proteolysis	Q96TA2	880159|Bathycoccus sp. RCC1105 virus BpV1|E5ESM9
PF01435	exclusively conserved in generic viruses	Peptidase family M48	metalloendopeptidase activity; proteolysis	A0A2P9AQH3	1032473|Aeropyrum pernix spindle-shaped virus 1|G3CAW7
PF01437	exclusively conserved in generic viruses	Plexin repeat		O15031	928301|Fowlpox virus strain NVSL|Q70HA3
PF01442	exclusively conserved in generic viruses	Apolipoprotein A1/A4/E domain	extracellular region; lipid binding; lipid transport; lipoprotein metabolic process	P02647	2079134|Dishui lake phycodnavirus 1|A0A2N9QVU9
PF01451	exclusively conserved in generic viruses	Low molecular weight phosphotyrosine protein phosphatase		P24666	2025806|Staphylococcus phage UPMK_1|A0A2H4PQT9
PF01464	exclusively conserved in generic viruses	Transglycosylase SLT domain		A0A2P9AEV3	1589748|Achromobacter phage JWF|A0A0B5A4P3
PF01466	exclusively conserved in generic viruses	Skp1 family, dimerisation domain	ubiquitin-dependent protein catabolic process	P63208	1278268|Acanthocystis turfacea Chlorella virus Br0604L|M1HRP4
PF01467	exclusively conserved in generic viruses	Cytidylyltransferase-like	biosynthetic process; catalytic activity	P49585	2010329|Acidovorax phage ACP17|A0A218M335
PF01471	exclusively conserved in generic viruses	Putative peptidoglycan binding domain		P08253	1913571|Acinetobacter phage AM24|A0A1J0MH64
PF01472	exclusively conserved in generic viruses	PUA domain	RNA binding	O60832	1860195|Streptococcus phage phiZJ20091101-1|A0A1X9I5D0
PF01476	exclusively conserved in generic viruses	LysM domain		Q8IV50	1913112|Aeribacillus phage AP45|A0A1L2JY61
PF01479	exclusively conserved in generic viruses	S4 domain	RNA binding	P46781	1141136|Cronobacter phage vB_CsaM_GAP32|K4F5T3
PF01483	exclusively conserved in generic viruses	Proprotein convertase P-domain	proteolysis; serine-type endopeptidase activity	P09958	320884|Acipenserid herpesvirus 2|F6GQ85
PF01485	exclusively conserved in generic viruses	IBR domain, a half RING-finger domain		O60260	554168|Acanthamoeba castellanii mamavirus|G8EBR8
PF01490	exclusively conserved in generic viruses	Transmembrane amino acid transporter protein		Q8NBW4	176655|Giant seaperch iridovirus|A0A140GBB6
PF01494	exclusively conserved in generic viruses	FAD binding domain	FAD binding	O94851	2126984|Tupanvirus deep ocean|A0A2K9L3K5
PF01501	exclusively conserved in generic viruses	Glycosyl transferase family 8	transferase activity, transferring glycosyl groups	P46976	554168|Acanthamoeba castellanii mamavirus|G8EBF9
PF01502	exclusively conserved in generic viruses	Phosphoribosyl-AMP cyclohydrolase	histidine biosynthetic process; phosphoribosyl-AMP cyclohydrolase activity	A0A2P9ASK0	2024608|Bodo saltans virus|A0A2H4UVM0
PF01503	exclusively conserved in generic viruses	Phosphoribosyl-ATP pyrophosphohydrolase		A0A2P9ABE3	554168|Acanthamoeba castellanii mamavirus|G8EDJ6
PF01507	exclusively conserved in generic viruses	Phosphoadenosine phosphosulfate reductase family	catalytic activity; metabolic process	Q8NFF5	1797140|Acidianus tailed spindle virus|A0A125SJB2
PF01509	exclusively conserved in generic viruses	TruB family pseudouridylate synthase (N terminal domain)	RNA processing	O60832	693272|Cafeteria roenbergensis virus BV-PW1|E3T4J1
PF01510	exclusively conserved in generic viruses	N-acetylmuramoyl-L-alanine amidase	N-acetylmuramoyl-L-alanine amidase activity; peptidoglycan catabolic process	O75594	1913112|Aeribacillus phage AP45|A0A1L2JY70
PF01520	exclusively conserved in generic viruses	N-acetylmuramoyl-L-alanine amidase	N-acetylmuramoyl-L-alanine amidase activity; peptidoglycan catabolic process	A0A2P9ATR5	762660|Acinetobacter phage Ac42|E5EYD9
PF01521	exclusively conserved in generic viruses	Iron-sulphur cluster biosynthesis		A0A1B0GTK6	455364|Chrysochromulina ericina virus|A0A0N9QQE3
PF01522	exclusively conserved in generic viruses	Polysaccharide deacetylase	carbohydrate metabolic process; hydrolase activity, acting on carbon-nitrogen (but not peptide) bonds	A0A2P9ABC6	1278268|Acanthocystis turfacea Chlorella virus Br0604L|M1HI23
PF01526	exclusively conserved in generic viruses	Tn3 transposase DDE domain	transposase activity; transposition, DNA-mediated	A0A2P9AMP9	1445809|Bacillus phage vB_BtS_BMBtp3|A0A125RQ78
PF01527	exclusively conserved in generic viruses	Transposase	DNA binding; transposase activity; transposition, DNA-mediated	A0A2P9AGE1	10736|Bacillus phage phi3T|A0A1P8CWP5
PF01531	exclusively conserved in generic viruses	Glycosyl transferase family 11	carbohydrate metabolic process; galactoside 2-alpha-L-fucosyltransferase activity; membrane	A0A076G425	2024608|Bodo saltans virus|A0A2H4UUT1
PF01541	exclusively conserved in generic viruses	GIY-YIG catalytic domain		Q9BQ83	46015|Autographa californica nucleopolyhedrovirus|A0A097PUX4
PF01544	exclusively conserved in generic viruses	CorA-like Mg2+ transporter protein	membrane; metal ion transmembrane transporter activity; metal ion transport; transmembrane transport	A0A2P9ACK3	1567484|Lactobacillus phage LfeInf|A0A0A7NTZ0
PF01545	exclusively conserved in generic viruses	Cation efflux family	cation transmembrane transporter activity; cation transport; integral component of membrane; transmembrane transport	O14863	1977633|Indivirus ILV1|A0A1V0SED0
PF01546	exclusively conserved in generic viruses	Peptidase family M20/M25/M40	hydrolase activity; metabolic process	B4DNW0	523909|Musca domestica salivary gland hypertrophy virus|B2YG27
PF01548	exclusively conserved in generic viruses	Transposase	DNA binding; transposase activity; transposition, DNA-mediated	A0A2P9AGY1	1868598|Bacillus phage PfEFR-4|A0A1B1P7S0
PF01549	exclusively conserved in generic viruses	ShK domain-like		A0A024RA94	181210|Emiliania huxleyi virus 201|G9E425
PF01551	exclusively conserved in generic viruses	Peptidase family M23		A0A2P9ALN3	1837876|Acinetobacter phage vB_AbaM_ME3|A0A172Q015
PF01553	exclusively conserved in generic viruses	Acyltransferase	metabolic process; transferase activity, transferring acyl groups	O15228	1977631|Catovirus CTV1|A0A1V0SBS8
PF01555	exclusively conserved in generic viruses	DNA methylase	DNA binding; DNA methylation; N-methyltransferase activity	A0A2P9AEU5	1229761|Acidithiobacillus phage AcaML1|K4HZA5
PF01556	exclusively conserved in generic viruses	DnaJ C terminal domain		O60884	554168|Acanthamoeba castellanii mamavirus|G8ECX3
PF01564	exclusively conserved in generic viruses	Spermine/spermidine synthase domain		P19623	97195|Heterosigma akashiwo virus 01|A0A1C9C533
PF01565	exclusively conserved in generic viruses	FAD binding domain	flavin adenine dinucleotide binding; oxidation-reduction process; oxidoreductase activity	O00116	2023057|Orpheovirus IHUMI-LCC2|A0A2I2L4F5
PF01568	exclusively conserved in generic viruses	Molydopterin dinucleotide binding domain	molybdopterin cofactor binding; oxidation-reduction process; oxidoreductase activity	A0A2P9AC23	1590550|Escherichia phage RCS47|A0A077SK27
PF01569	exclusively conserved in generic viruses	PAP2 superfamily		O14495	62099|Anomala cuprea entomopoxvirus|W6JL83
PF01580	exclusively conserved in generic viruses	FtsK/SpoIIIE family	ATP binding; DNA binding; nucleotide binding	A0A2P9AKE5	2108114|Bacillus phage Anath|A0A2P1JUP2
PF01583	exclusively conserved in generic viruses	Adenylylsulphate kinase		O43252	1838151|Freshwater phage uvFW-CGR-AMD-COM-C203|A0A1B0XTK9
PF01588	exclusively conserved in generic viruses	Putative tRNA binding domain	tRNA binding	P54577	1977638|Hokovirus HKV1|A0A1V0SEZ7
PF01590	exclusively conserved in generic viruses	GAF domain	protein binding	O76074	654926|Ectocarpus siliculosus virus 1 (isolate Kaikoura)|Q8QNA6
PF01591	exclusively conserved in generic viruses	6-phosphofructo-2-kinase	6-phosphofructo-2-kinase activity; ATP binding; fructose metabolic process	O60825	2024608|Bodo saltans virus|A0A2H4UUE0
PF01592	exclusively conserved in generic viruses	NifU-like N terminal domain	iron ion binding; iron-sulfur cluster assembly; iron-sulfur cluster binding	Q9H1K1	2047876|Lake Baikal phage Baikal-20-5m-C28|A0A2H4N7M4
PF01593	exclusively conserved in generic viruses	Flavin containing amine oxidoreductase	oxidation-reduction process; oxidoreductase activity	O60341	554168|Acanthamoeba castellanii mamavirus|G8ECP7
PF01596	exclusively conserved in generic viruses	O-methyltransferase	O-methyltransferase activity	P21964	1357712|Bacillus phage proCM3|W8CYT3
PF01599	exclusively conserved in generic viruses	Ribosomal protein S27a	ribosome; structural constituent of ribosome; translation	B2RDW1	11099|Bovine viral diarrhea virus 1|A0PDJ3
PF01607	exclusively conserved in generic viruses	Chitin binding Peritrophin-A domain	chitin binding; chitin metabolic process; extracellular region	A0A024R0D9	46015|Autographa californica nucleopolyhedrovirus|A0A097PUV2
PF01609	exclusively conserved in generic viruses	Transposase DDE domain	DNA binding; transposase activity; transposition, DNA-mediated	A0A2P9AK07	46015|Autographa californica nucleopolyhedrovirus|A0A193DTP9
PF01612	exclusively conserved in generic viruses	3'-5' exonuclease	3'-5' exonuclease activity; nucleic acid binding; nucleobase-containing compound metabolic process	Q01780	554168|Acanthamoeba castellanii mamavirus|G8EDE5
PF01613	exclusively conserved in generic viruses	Flavin reductase like domain	FMN binding	A0A2P9ADQ5	97081|Enterobacteria phage VT2-Sakai|Q9KX93
PF01619	exclusively conserved in generic viruses	Proline dehydrogenase		A0A087WWM6	880162|Ostreococcus lucimarinus virus 1|E5ERY4
PF01624	exclusively conserved in generic viruses	MutS domain I	ATP binding; mismatch repair; mismatched DNA binding	P20585	554168|Acanthamoeba castellanii mamavirus|G8ED77
PF01627	exclusively conserved in generic viruses	Hpt domain	phosphorelay signal transduction system	A0A2P9A9Q1	654926|Ectocarpus siliculosus virus 1 (isolate Kaikoura)|Q8QNG6
PF01633	exclusively conserved in generic viruses	Choline/ethanolamine kinase		P35790	72201|Armadillidium vulgare iridescent virus|A0A068QKX3
PF01634	exclusively conserved in generic viruses	ATP phosphoribosyltransferase	ATP phosphoribosyltransferase activity; cytoplasm; histidine biosynthetic process	A0A2P9ADH1	2024608|Bodo saltans virus|A0A2H4UVM0
PF01648	exclusively conserved in generic viruses	4'-phosphopantetheinyl transferase superfamily	holo-[acyl-carrier-protein] synthase activity; magnesium ion binding	Q9NRN7	889956|Prochlorococcus phage MED4-213|M4QPY7
PF01652	exclusively conserved in generic viruses	Eukaryotic initiation factor 4E	RNA binding; cytoplasm; translation initiation factor activity; translational initiation	A6NMX2	554168|Acanthamoeba castellanii mamavirus|G8EDL7
PF01653	exclusively conserved in generic viruses	NAD-dependent DNA ligase adenylation domain	DNA ligase (NAD+) activity	A0A2P9AXE3	554168|Acanthamoeba castellanii mamavirus|G8ED20
PF01656	exclusively conserved in generic viruses	CobQ/CobB/MinD/ParA nucleotide binding domain		A0A2P9AFP6	1932897|Aeromonas phage 3|A0A219Y918
PF01658	exclusively conserved in generic viruses	Myo-inositol-1-phosphate synthase		Q9NPH2	1357714|Caulobacter phage Cr30|A0A067XQY1
PF01661	exclusively conserved in generic viruses	Macro domain		C9JNE2	1235996|Human betacoronavirus 2c EMC/2012|K0BWD0
PF01663	exclusively conserved in generic viruses	Type I phosphodiesterase / nucleotide pyrophosphatase	catalytic activity	P22413	928301|Fowlpox virus strain NVSL|Q70HC0
PF01668	exclusively conserved in generic viruses	SmpB protein	RNA binding	A0A2P9APB4	1308897|Staphylococcus phage StauST398-5|W5RAM5
PF01687	exclusively conserved in generic viruses	Riboflavin kinase	riboflavin biosynthetic process; riboflavin kinase activity	A0A024R275	1977633|Indivirus ILV1|A0A1V0SD03
PF01693	exclusively conserved in generic viruses	Caulimovirus viroplasmin		O60930	1808970|Angelica bushy stunt virus|A0A140GL63
PF01694	exclusively conserved in generic viruses	Rhomboid family	integral component of membrane; serine-type endopeptidase activity	Q6NTF9	554168|Acanthamoeba castellanii mamavirus|G8EDP7
PF01695	exclusively conserved in generic viruses	IstB-like ATP binding protein	ATP binding	A0A2P9AGI3	1229761|Acidithiobacillus phage AcaML1|K4HZD4
PF01699	exclusively conserved in generic viruses	Sodium/calcium exchanger protein	integral component of membrane; transmembrane transport	O60721	2041340|Pseudoalteromonas phage J2-1|A0A2D1GNI8
PF01702	exclusively conserved in generic viruses	Queuine tRNA-ribosyltransferase	tRNA modification; transferase activity, transferring pentosyl groups	Q9BXR0	1857647|Phage NCTB|A0A1C3NEX5
PF01704	exclusively conserved in generic viruses	UTP--glucose-1-phosphate uridylyltransferase	metabolic process; uridylyltransferase activity	Q16222	1977640|Klosneuvirus KNV1|A0A1V0SLA1
PF01712	exclusively conserved in generic viruses	Deoxynucleoside kinase		O95299	928301|Fowlpox virus strain NVSL|P21974
PF01713	exclusively conserved in generic viruses	Smr domain		Q86UW6	1718842|Acinetobacter phage Ab105-3phi|A0A0P0IDT4
PF01717	exclusively conserved in generic viruses	Cobalamin-independent synthase, Catalytic domain	5-methyltetrahydropteroyltriglutamate-homocysteine S-methyltransferase activity; methionine biosynthetic process; zinc ion binding	A0A2P9AGB4	340016|uncultured virus|A0A218MNE0
PF01725	exclusively conserved in generic viruses	Ham1 family	nucleoside triphosphate catabolic process; nucleoside-triphosphate diphosphatase activity	A0A0S2Z3W7	1964552|Arracacha virus A|A0A1S6R4Q0
PF01726	exclusively conserved in generic viruses	LexA DNA binding domain	proteolysis; serine-type endopeptidase activity	A0A2P9AA17	703038|Bacillus phage 11143|D2XR36
PF01728	exclusively conserved in generic viruses	FtsJ-like methyltransferase	methylation; methyltransferase activity	Q8IY81	11214|Human parainfluenza virus 2 (strain Toshiba)|P26676
PF01734	exclusively conserved in generic viruses	Patatin-like phospholipase	lipid metabolic process	O60733	554168|Acanthamoeba castellanii mamavirus|G8EB61
PF01739	exclusively conserved in generic viruses	CheR methyltransferase, SAM binding domain		A0A2P9AKW2	1541824|Mycobacterium phage Ariel|A0A088FTL0
PF01740	exclusively conserved in generic viruses	STAS domain		P40879	2100421|uncultured Caudovirales phage|A0A2H4J153
PF01741	exclusively conserved in generic viruses	Large-conductance mechanosensitive channel, MscL		A0A2P9ACU9	693272|Cafeteria roenbergensis virus BV-PW1|E3T564
PF01743	exclusively conserved in generic viruses	Poly A polymerase head domain	RNA binding; RNA processing; nucleotidyltransferase activity	A0A024R2H7	1797140|Acidianus tailed spindle virus|A0A125SJA9
PF01747	exclusively conserved in generic viruses	ATP-sulfurylase	sulfate adenylyltransferase (ATP) activity	O43252	2109587|Moumouvirus australiensis|A0A2P1ELS9
PF01751	exclusively conserved in generic viruses	Toprim domain		O95985	554168|Acanthamoeba castellanii mamavirus|G8ECT2
PF01753	exclusively conserved in generic viruses	MYND finger		O43439	554168|Acanthamoeba castellanii mamavirus|G8ED48
PF01755	exclusively conserved in generic viruses	Glycosyltransferase family 25 (LPS biosynthesis protein)		Q5T4B2	554168|Acanthamoeba castellanii mamavirus|G8EBA0
PF01757	exclusively conserved in generic viruses	Acyltransferase family	transferase activity, transferring acyl groups other than amino-acyl groups	A0A2P9AC07	315953|Acidianus two-tailed virus|Q3V4V4
PF01761	exclusively conserved in generic viruses	3-dehydroquinate synthase		A0A2P9AJK3	880162|Ostreococcus lucimarinus virus 1|E5ERI4
PF01762	exclusively conserved in generic viruses	Galactosyltransferase	galactosyltransferase activity; membrane; protein glycosylation	Q9BYG0	1977631|Catovirus CTV1|A0A1V0SAJ7
PF01764	exclusively conserved in generic viruses	Lipase (class 3)	lipid metabolic process	A0A024QZX9	1293540|Adoxophyes honmai entomopoxvirus 'L'|R4ZG21
PF01773	exclusively conserved in generic viruses	Na+ dependent nucleoside transporter N-terminus		B7Z3L5	523909|Musca domestica salivary gland hypertrophy virus|B2YG43
PF01799	exclusively conserved in generic viruses	[2Fe-2S] binding domain	metal ion binding; oxidation-reduction process; oxidoreductase activity	P47989	1718842|Acinetobacter phage Ab105-3phi|A0A0P0IVM8
PF01807	exclusively conserved in generic viruses	CHC2 zinc finger	DNA binding; DNA primase activity; DNA replication; zinc ion binding	A0A2P9AIU6	491893|Abalone shriveling syndrome-associated virus|B8Q5B5
PF01808	exclusively conserved in generic viruses	AICARFT/IMPCHase bienzyme	IMP cyclohydrolase activity; phosphoribosylaminoimidazolecarboxamide formyltransferase activity; purine nucleotide biosynthetic process	P31939	1349409|Pandoravirus dulcis|S4VRD9
PF01809	exclusively conserved in generic viruses	Haemolytic domain		A0A2P9ASL0	1289570|Haemophilus phage HP1c1|P51701
PF01817	exclusively conserved in generic viruses	Chorismate mutase type II	chorismate metabolic process	A0A2P9AK50	1608310|Edwardsiella phage PEi20|A0A0B6VNI0
PF01822	exclusively conserved in generic viruses	WSC domain		P98161	2024608|Bodo saltans virus|A0A2H4UV52
PF01823	exclusively conserved in generic viruses	MAC/Perforin domain		O60477	150286|Anguillid herpesvirus 1|A0A1J0REI7
PF01826	exclusively conserved in generic viruses	Trypsin Inhibitor like cysteine rich domain		P04275	345198|Invertebrate iridescent virus 22|W8W1Y3
PF01833	exclusively conserved in generic viruses	IPT/TIG domain		O15031	2015853|Arthrobacter phage Abidatro|A0A222ZEQ0
PF01841	exclusively conserved in generic viruses	Transglutaminase-like superfamily		O43548	1183239|Salisaeta icosahedral phage 1|I1ZBG7
PF01842	exclusively conserved in generic viruses	ACT domain		A0A024RBG4	2025806|Staphylococcus phage UPMK_1|A0A2H4PQU8
PF01844	exclusively conserved in generic viruses	HNH endonuclease	endonuclease activity; nucleic acid binding	Q5FWF4	762660|Acinetobacter phage Ac42|E5EYJ6
PF01850	exclusively conserved in generic viruses	PIN domain		A0A2P9AC65	2036768|Caldibacillus phage CBP1|A0A290G4K2
PF01852	exclusively conserved in generic viruses	START domain	lipid binding	Q14849	2024608|Bodo saltans virus|A0A2H4UVA7
PF01871	exclusively conserved in generic viruses	AMMECR1		Q6DCA0	1977638|Hokovirus HKV1|A0A1V0SFP7
PF01872	exclusively conserved in generic viruses	RibD C-terminal domain	5-amino-6-(5-phosphoribosylamino)uracil reductase activity; oxidation-reduction process; riboflavin biosynthetic process	A0A2P9A9M4	1977633|Indivirus ILV1|A0A1V0SE20
PF01873	exclusively conserved in generic viruses	Domain found in IF2B/IF5	translation initiation factor activity; translational initiation	P20042	1241371|Abalone herpesvirus Victoria/AUS/2009|K4JYD8
PF01878	exclusively conserved in generic viruses	EVE domain		A0A024R3M1	1481186|Acinetobacter phage vB_AbaM_Acibel004|A0A075DXR5
PF01885	exclusively conserved in generic viruses	RNA 2'-phosphotransferase, Tpt1 / KptA family	tRNA splicing, via endonucleolytic cleavage and ligation; transferase activity, transferring phosphorus-containing groups	A0A024R5C2	1084719|Bacillus virus G|G3MA21
PF01896	exclusively conserved in generic viruses	DNA primase small subunit	DNA primase activity; DNA replication, synthesis of RNA primer	P49642	224399|Adoxophyes honmai nucleopolyhedrovirus|Q80LH2
PF01904	exclusively conserved in generic viruses	Protein of unknown function DUF72		A0A2P9A9T4	1813599|Brazilian marseillevirus|A0A142CK54
PF01909	exclusively conserved in generic viruses	Nucleotidyltransferase domain	nucleotidyltransferase activity	H3BQM0	1084719|Bacillus virus G|G3MB22
PF01921	exclusively conserved in generic viruses	tRNA synthetases class I (K)		A0A2P9ACT5	1273749|Halovirus HGTV-1|R4T703
PF01923	exclusively conserved in generic viruses	Cobalamin adenosyltransferase		A0A087X114	1777122|Bacteriophage vB_NpeS-2AV2|A0A1L2BX60
PF01925	exclusively conserved in generic viruses	Sulfite exporter TauE/SafE	integral component of membrane	A0A2P9AC46	455364|Chrysochromulina ericina virus|A0A0N9Q9J2
PF01926	exclusively conserved in generic viruses	50S ribosome-binding GTPase	GTP binding	O43824	212035|Acanthamoeba polyphaga mimivirus|A0A2L2DJZ5
PF01928	exclusively conserved in generic viruses	CYTH domain		A0A2P9AAQ0	1222338|Enterobacteria phage GEC-3S|A0A0B7MJH0
PF01931	exclusively conserved in generic viruses	Protein of unknown function DUF84		Q96M27	1977631|Catovirus CTV1|A0A1V0SA75
PF01935	exclusively conserved in generic viruses	Domain of unknown function DUF87		A0A2P9AHP2	1084719|Bacillus virus G|G3MBM1
PF01936	exclusively conserved in generic viruses	NYN domain		Q9Y4F3	1296659|Brevibacillus phage Jimmer1|S5MBQ2
PF01938	exclusively conserved in generic viruses	TRAM domain		Q5VV42	2006938|Erysipelothrix phage phi1605|A0A2K5B251
PF01943	exclusively conserved in generic viruses	Polysaccharide biosynthesis protein	membrane	A0A2P9AF12	285013|Sulfolobus virus STSV1|Q684E6
PF01951	exclusively conserved in generic viruses	Archease protein family (MTH1598/TM1083)		Q8IWT0	416419|Archaeal BJ1 virus|A2RQD1
PF01963	exclusively conserved in generic viruses	TraB family		Q9H4I3	1977631|Catovirus CTV1|A0A1V0S9J3
PF01965	exclusively conserved in generic viruses	DJ-1/PfpI family		Q99497	1586713|Yellowstone lake phycodnavirus 1|A0A0N7KVR4
PF01966	exclusively conserved in generic viruses	HD domain		Q9Y3Z3	554168|Acanthamoeba castellanii mamavirus|G8EDB1
PF01975	exclusively conserved in generic viruses	Survival protein SurE	hydrolase activity	A0A2P9ASI2	1868660|uncultured Mediterranean phage|A0A1B1ITZ2
PF01979	exclusively conserved in generic viruses	Amidohydrolase family	hydrolase activity	O14531	1474867|Aureococcus anophagefferens virus|A0A076FFX9
PF01981	exclusively conserved in generic viruses	Peptidyl-tRNA hydrolase PTH2	aminoacyl-tRNA hydrolase activity	Q9Y3E5	928301|Fowlpox virus strain NVSL|Q70HC1
PF02017	exclusively conserved in generic viruses	CIDE-N domain	apoptotic process; intracellular	O00273	74660|Choristoneura fumiferana DEF multiple nucleopolyhedrovirus|Q6VTJ7
PF02020	exclusively conserved in generic viruses	eIF4-gamma/eIF5/eIF2-epsilon	protein binding	O43432	56947|Choristoneura fumiferana granulovirus|Q1A4T6
PF02026	exclusively conserved in generic viruses	RyR domain		P21817	2010329|Acidovorax phage ACP17|A0A218M368
PF02037	exclusively conserved in generic viruses	SAP domain		E9PPJ0	11099|Bovine viral diarrhea virus 1|Q6Y4V2
PF02075	exclusively conserved in generic viruses	Crossover junction endodeoxyribonuclease RuvC	DNA recombination; DNA repair; endodeoxyribonuclease activity	A0A2P9AQC7	458639|Bacillus phage 0305phi8-36|A7KUW6
PF02082	exclusively conserved in generic viruses	Transcriptional regulator		A0A2P9AJY2	1916173|Streptococcus phage IPP34|A0A1S5SBH0
PF02099	exclusively conserved in generic viruses	Josephin	protein deubiquitination; thiol-dependent ubiquitin-specific protease activity	P54252	2023057|Orpheovirus IHUMI-LCC2|A0A2I2L6A4
PF02121	exclusively conserved in generic viruses	Phosphatidylinositol transfer protein	intracellular; phospholipid transport; phospholipid transporter activity	O00562	2035708|Cherax quadricarinatus iridovirus|A0A249Y6J4
PF02136	exclusively conserved in generic viruses	Nuclear transport factor 2 (NTF2) domain		A8K6V7	1977633|Indivirus ILV1|A0A1V0SD66
PF02140	exclusively conserved in generic viruses	Galactose binding lectin domain	carbohydrate binding	O94910	1813599|Brazilian marseillevirus|A0A142CKK9
PF02142	exclusively conserved in generic viruses	MGS-like domain		P27708	268746|Prochlorococcus phage P-SSM2|Q58MG3
PF02144	exclusively conserved in generic viruses	Repair protein Rad1/Rec1/Rad17	DNA damage checkpoint; nucleus	O60671	158683|Diadromus pulchellus ascovirus 4a|F2NYV4
PF02146	exclusively conserved in generic viruses	Sir2 family	NAD+ binding	B4DDV3	1391188|Bacillus phage CP-51|A0A068EPD4
PF02150	exclusively conserved in generic viruses	RNA polymerases M/15 Kd subunit	transcription, DNA-templated	P36954	455364|Chrysochromulina ericina virus|A0A0N9Q9G4
PF02151	exclusively conserved in generic viruses	UvrB/uvrC motif	protein binding	A0A2P9AJ77	2029657|Bordetella phage vB_BbrM_PHB04|A0A291L9Z9
PF02152	exclusively conserved in generic viruses	Dihydroneopterin aldolase	dihydroneopterin aldolase activity; folic acid-containing compound metabolic process	A0A2P9A9P9	1349409|Pandoravirus dulcis|S4VVE3
PF02176	exclusively conserved in generic viruses	TRAF-type zinc finger	zinc ion binding	O00463	1977631|Catovirus CTV1|A0A1V0S8Y4
PF02178	exclusively conserved in generic viruses	AT hook motif	DNA binding	P52926	2024608|Bodo saltans virus|A0A2H4UWF1
PF02179	exclusively conserved in generic viruses	BAG domain	chaperone binding	O95429	176652|Invertebrate iridescent virus 6|Q91FD3
PF02190	exclusively conserved in generic viruses	ATP-dependent protease La (LON) substrate-binding domain		P36776	1647546|Moraxella phage Mcat3|A0A0R6PGP8
PF02201	exclusively conserved in generic viruses	SWIB/MDM2 domain	protein binding	J3KMX2	554168|Acanthamoeba castellanii mamavirus|G8EDN1
PF02205	exclusively conserved in generic viruses	WH2 motif	actin binding	A6NGB9	161494|Antheraea pernyi nucleopolyhedrovirus|A0A1V1FNK6
PF02207	exclusively conserved in generic viruses	Putative zinc finger in N-recognin (UBR box)	zinc ion binding	Q5T4S7	1977640|Klosneuvirus KNV1|A0A1V0SKG0
PF02210	exclusively conserved in generic viruses	Laminin G domain		O15230	181214|Emiliania huxleyi virus 207|G4YC47
PF02212	exclusively conserved in generic viruses	Dynamin GTPase effector domain	GTP binding; GTPase activity	O00429	2024608|Bodo saltans virus|A0A2H4UVU2
PF02214	exclusively conserved in generic viruses	BTB/POZ domain	protein homooligomerization	P22001	554168|Acanthamoeba castellanii mamavirus|G8EBJ5
PF02223	exclusively conserved in generic viruses	Thymidylate kinase		P23919	587200|Variola virus human/India/Ind3/1967|A0A1U8QIQ5
PF02229	exclusively conserved in generic viruses	Transcriptional Coactivator p15 (PC4)	DNA binding; regulation of transcription, DNA-templated	P53999	2138299|Aeromonas phage AhSzw-1|A0A2R4AM62
PF02230	exclusively conserved in generic viruses	Phospholipase/Carboxylesterase	hydrolase activity	O75608	554168|Acanthamoeba castellanii mamavirus|G8EBV0
PF02245	exclusively conserved in generic viruses	Methylpurine-DNA glycosylase (MPG)	DNA binding; alkylbase DNA N-glycosylase activity; base-excision repair	P29372	212035|Acanthamoeba polyphaga mimivirus|A0A2L2DI99
PF02257	exclusively conserved in generic viruses	RFX DNA-binding domain	DNA binding; regulation of transcription, DNA-templated	P22670	2126984|Tupanvirus deep ocean|A0A2K9L5Y1
PF02269	exclusively conserved in generic viruses	Transcription initiation factor IID, 18kD subunit	transcription by RNA polymerase II	O75486	654926|Ectocarpus siliculosus virus 1 (isolate Kaikoura)|Q8QN93
PF02272	exclusively conserved in generic viruses	DHHA1 domain	nucleic acid binding	P49588	458639|Bacillus phage 0305phi8-36|A7KV88
PF02274	exclusively conserved in generic viruses	Amidinotransferase		A0A2P9ABX6	251749|Phaeocystis globosa virus|R4TF48
PF02275	exclusively conserved in generic viruses	Linear amide C-N hydrolases, choloylglycine hydrolase family		Q13510	212035|Acanthamoeba polyphaga mimivirus|A0A2L2DJZ2
PF02308	exclusively conserved in generic viruses	MgtC family	membrane	A0A2P9AM00	1084719|Bacillus virus G|G3MA03
PF02310	exclusively conserved in generic viruses	B12 binding domain	cobalamin binding; metal ion binding	Q99707	1690818|Streptomyces phage SF3|A0A0M4R1U9
PF02311	exclusively conserved in generic viruses	AraC-like ligand binding domain	regulation of transcription, DNA-templated	A0A2P9A9U1	682650|Cyanophage S-SSM6a|M4PNC2
PF02338	exclusively conserved in generic viruses	OTU-like cysteine protease		P21580	652961|Crimean-Congo hemorrhagic fever virus strain IbAr10200|Q6TQR6
PF02347	exclusively conserved in generic viruses	Glycine cleavage system P-protein	glycine catabolic process; glycine dehydrogenase (decarboxylating) activity; oxidation-reduction process	P23378	889956|Prochlorococcus phage MED4-213|M4QFZ1
PF02348	exclusively conserved in generic viruses	Cytidylyltransferase		Q8NFW8	693272|Cafeteria roenbergensis virus BV-PW1|E3T536
PF02350	exclusively conserved in generic viruses	UDP-N-acetylglucosamine 2-epimerase		Q9Y223	212035|Acanthamoeba polyphaga mimivirus|A0A2L2DMH9
PF02353	exclusively conserved in generic viruses	Mycolic acid cyclopropane synthetase		A0A2P9AD59	2126980|Brazilian cedratvirus IHUMI|A0A2R8FEB9
PF02355	exclusively conserved in generic viruses	Protein export membrane protein		A0A2P9ABA6	1868660|uncultured Mediterranean phage|A0A1B1IVP7
PF02357	exclusively conserved in generic viruses	Transcription termination factor nusG	regulation of transcription, DNA-templated	A0A2P9AF33	1084719|Bacillus virus G|G3MAW2
PF02368	exclusively conserved in generic viruses	Bacterial Ig-like domain (group 2)		Q8TEM1	1416009|Achromobacter phage JWAlpha|V9VHL6
PF02371	exclusively conserved in generic viruses	Transposase IS116/IS110/IS902 family	DNA binding; transposase activity; transposition, DNA-mediated	A0A2P9AGY1	1868598|Bacillus phage PfEFR-4|A0A1B1P7S0
PF02373	exclusively conserved in generic viruses	JmjC domain, hydroxylase		F5H8B4	552509|Leptopilina boulardi filamentous virus|A0A1S5YD25
PF02384	exclusively conserved in generic viruses	N-6 DNA Methylase	DNA binding; DNA methylation; N-methyltransferase activity	A0A2P9AAZ5	1221835|Acinetobacter phage Bphi-B1251|J7I0U9
PF02389	exclusively conserved in generic viruses	Cornifin (SPRR) family		B1AN48	1899318|Acanthamoeba castellanii mimivirus|A0A1E1ESG6
PF02399	exclusively conserved in generic viruses	Origin of replication binding protein	ATP binding; DNA replication; DNA replication origin binding	A0A126LB16	10298|Human alphaherpesvirus 1|A0A089WX08
PF02403	exclusively conserved in generic viruses	Seryl-tRNA synthetase N-terminal domain		P49591	1977638|Hokovirus HKV1|A0A1V0SHC7
PF02416	exclusively conserved in generic viruses	mttA/Hcf106 family	protein transport; protein transporter activity	A0A2P9ASD1	1868660|uncultured Mediterranean phage|A0A1B1IVR9
PF02417	exclusively conserved in generic viruses	Chromate transporter	chromate transmembrane transporter activity; chromate transport	A0A2P9ACC2	1897640|Ochrobactrum phage POA1180|A0A219VHC2
PF02423	exclusively conserved in generic viruses	Ornithine cyclodeaminase/mu-crystallin family		Q14894	416419|Archaeal BJ1 virus|A2RQC3
PF02434	exclusively conserved in generic viruses	Fringe-like	membrane; transferase activity, transferring glycosyl groups	A0A024R8W6	2126980|Brazilian cedratvirus IHUMI|A0A2R8FDG1
PF02441	exclusively conserved in generic viruses	Flavoprotein	catalytic activity	Q96CD2	928301|Fowlpox virus strain NVSL|Q70H41
PF02450	exclusively conserved in generic viruses	Lecithin:cholesterol acyltransferase	O-acyltransferase activity; lipid metabolic process	A0A140VK24	379529|Glossina pallidipes salivary gland hypertrophy virus|A0A109QTD0
PF02452	exclusively conserved in generic viruses	PemK-like, MazF-like toxin of type II toxin-antitoxin system	DNA binding	A0A2P9ARM0	857312|Brochothrix phage A9|D9J0W9
PF02463	exclusively conserved in generic viruses	RecF/RecN/SMC N terminal domain		O95347	1903266|Cedratvirus A11|A0A1M7XV40
PF02464	exclusively conserved in generic viruses	Competence-damaged protein		A0A2P9AVK1	1977640|Klosneuvirus KNV1|A0A1V0SHK4
PF02469	exclusively conserved in generic viruses	Fasciclin domain		Q15063	1465751|Anopheles minimus irodovirus|W8QRA8
PF02481	exclusively conserved in generic viruses	DNA recombination-mediator protein A	DNA mediated transformation	A0A2P9A9X5	1977638|Hokovirus HKV1|A0A1V0SF92
PF02482	exclusively conserved in generic viruses	Sigma 54 modulation protein / S30EA ribosomal protein	primary metabolic process	A0A2P9AWI0	1141136|Cronobacter phage vB_CsaM_GAP32|K4F6Q6
PF02492	exclusively conserved in generic viruses	CobW/HypB/UreG, nucleotide-binding domain		Q5JTY5	1792032|Bacillus phage SP-15|A0A127AWM7
PF02493	exclusively conserved in generic viruses	MORN repeat		Q60I27	2024608|Bodo saltans virus|A0A2H4UU12
PF02502	exclusively conserved in generic viruses	Ribose/Galactose Isomerase	carbohydrate metabolic process; isomerase activity	A0A2P9AE68	2023996|Synechococcus phage Bellamy|A0A222YX14
PF02517	exclusively conserved in generic viruses	CAAX protease self-immunity	membrane	A0A024R5B6	1084719|Bacillus virus G|G3MBD0
PF02518	exclusively conserved in generic viruses	Histidine kinase-, DNA gyrase B-, and HSP90-like ATPase		K9JA46	10498|African swine fever virus BA71V|Q00942
PF02530	exclusively conserved in generic viruses	Porin subfamily	membrane; porin activity; transmembrane transport	A0A2P9ALC8	60457|Bartonella henselae phage 60457|O11861
PF02534	exclusively conserved in generic viruses	Type IV secretory system Conjugative DNA transfer	membrane; unidirectional conjugation	A0A2P9AGT2	1983578|Bacillus phage Carmel_SA|A0A288WFX3
PF02537	exclusively conserved in generic viruses	CrcB-like protein, Camphor Resistance (CrcB)	integral component of membrane	A0A2P9AVJ6	2025806|Staphylococcus phage UPMK_1|A0A2H4PQQ7
PF02540	exclusively conserved in generic viruses	NAD synthase		P49915	1837876|Acinetobacter phage vB_AbaM_ME3|A0A172Q0Z8
PF02543	exclusively conserved in generic viruses	Carbamoyltransferase N-terminus	biosynthetic process; catalytic activity	A0A2P9AU44	929832|Cyanophage P-RSM6|M4SKI7
PF02548	exclusively conserved in generic viruses	Ketopantoate hydroxymethyltransferase	3-methyl-2-oxobutanoate hydroxymethyltransferase activity; pantothenate biosynthetic process	A0A2P9AGE6	1663208|Ostreococcus lucimarinus virus 2|A0A0N7HVJ8
PF02556	exclusively conserved in generic viruses	Preprotein translocase subunit SecB	protein tetramerization; protein transport; unfolded protein binding	A0A2P9AK30	1283341|Clostridium phage phiCD119 USA/Govind/2006|Q24LG0
PF02562	exclusively conserved in generic viruses	PhoH-like protein	ATP binding	A0A2P9ACM0	2010329|Acidovorax phage ACP17|A0A223AJ20
PF02572	exclusively conserved in generic viruses	ATP:corrinoid adenosyltransferase BtuR/CobO/CobP	ATP binding; cob(I)yrinic acid a,c-diamide adenosyltransferase activity; cobalamin biosynthetic process	A0A2P9AWZ0	658401|Cyanophage PSS2|C7F482
PF02574	exclusively conserved in generic viruses	Homocysteine S-methyltransferase		Q99707	1542133|Dickeya phage phiDP23.1|A0A140XBC7
PF02585	exclusively conserved in generic viruses	GlcNAc-PI de-N-acetylase		A0A096LPK2	554168|Acanthamoeba castellanii mamavirus|G8ED92
PF02586	exclusively conserved in generic viruses	SOS response associated peptidase (SRAP)		Q96FZ2	10736|Bacillus phage phi3T|A0A1P8CX02
PF02592	exclusively conserved in generic viruses	Putative vitamin uptake transporter	queuosine salvage	A0A2P9AJN1	1273746|Halovirus HCTV-1|R4TNY5
PF02600	exclusively conserved in generic viruses	Disulfide bond formation protein DsbB	membrane; protein disulfide oxidoreductase activity	A0A2P9ALU1	66797|Bacillus virus SPbeta|P68572
PF02601	exclusively conserved in generic viruses	Exonuclease VII, large subunit	exodeoxyribonuclease VII activity	A0A2P9ADI3	212035|Acanthamoeba polyphaga mimivirus|A0A2L2DK86
PF02608	exclusively conserved in generic viruses	ABC transporter substrate-binding protein PnrA-like	plasma membrane	A0A2P9ADX5	1552735|Lactobacillus phage Ldl1|A0A0A7DN02
PF02609	exclusively conserved in generic viruses	Exonuclease VII small subunit	DNA catabolic process; exodeoxyribonuclease VII activity; exodeoxyribonuclease VII complex	A0A2P9AEP7	1977631|Catovirus CTV1|A0A1V0SBS9
PF02616	exclusively conserved in generic viruses	Segregation and condensation protein ScpA		A0A2P9ASC2	1868660|uncultured Mediterranean phage|A0A1B1IVW1
PF02617	exclusively conserved in generic viruses	ATP-dependent Clp protease adaptor protein ClpS	protein catabolic process	Q8IWV7	2024264|Agrobacterium phage Atu_ph07|A0A2L0V0Y2
PF02625	exclusively conserved in generic viruses	XdhC and CoxI family		A0A2P9ABS0	1718842|Acinetobacter phage Ab105-3phi|A0A0P0IKN7
PF02635	exclusively conserved in generic viruses	DsrE/DsrF-like family		A0A2P9AMF5	2100421|uncultured Caudovirales phage|A0A2H4J8C0
PF02637	exclusively conserved in generic viruses	GatB domain	carbon-nitrogen ligase activity, with glutamine as amido-N-donor	O75879	1983459|Bradyrhizobium phage BDU-MI-1|A0A1X9SGP9
PF02641	exclusively conserved in generic viruses	Uncharacterized ACR, COG1993		A0A2P9AVP0	2100421|uncultured Caudovirales phage|A0A2H4J2R0
PF02643	exclusively conserved in generic viruses	Uncharacterized ACR, COG1430		A0A2P9ATU6	2023996|Synechococcus phage Bellamy|A0A222YVT9
PF02655	exclusively conserved in generic viruses	ATP-grasp domain	ATP binding; metal ion binding	A0A2P9AIC4	1977631|Catovirus CTV1|A0A1V0S972
PF02661	exclusively conserved in generic viruses	Fic/DOC family		Q9BVA6	764562|Brochothrix phage BL3|D7RWK9
PF02666	exclusively conserved in generic viruses	Phosphatidylserine decarboxylase	phosphatidylserine decarboxylase activity; phospholipid biosynthetic process	Q9UG56	1229752|Campylobacter phage CP30A|J9SWZ2
PF02668	exclusively conserved in generic viruses	Taurine catabolism dioxygenase TauD, TfdA family	oxidation-reduction process; oxidoreductase activity	A0A2P9ANP1	445700|Prochlorococcus phage P-HM1|E3SMI5
PF02675	exclusively conserved in generic viruses	S-adenosylmethionine decarboxylase	adenosylmethionine decarboxylase activity; spermidine biosynthetic process	A0A2P9AQ97	1176422|Croceibacter phage P2559S|I6S756
PF02690	exclusively conserved in generic viruses	Na+/Pi-cotransporter	membrane; sodium-dependent phosphate transmembrane transporter activity; sodium-dependent phosphate transport	A0A024R7R9	1868660|uncultured Mediterranean phage|A0A1B1ITU5
PF02694	exclusively conserved in generic viruses	Uncharacterised BCR, YnfA/UPF0060 family	membrane	A0A2P9AP69	2100421|uncultured Caudovirales phage|A0A2H4JF35
PF02696	exclusively conserved in generic viruses	Uncharacterized ACR, YdiU/UPF0061 family		A0A087X0Q9	1357715|Microcystis phage MaMV-DC|A0A075BSJ0
PF02699	exclusively conserved in generic viruses	Preprotein translocase subunit		A0A2P9ASF8	1868660|uncultured Mediterranean phage|A0A1B1IVR5
PF02700	exclusively conserved in generic viruses	Phosphoribosylformylglycinamidine (FGAM) synthase		A0A2P9APV1	1278402|Cyanophage S-RIM12|A0A1D7SNZ9
PF02705	exclusively conserved in generic viruses	K+ potassium transporter	membrane; potassium ion transmembrane transport; potassium ion transmembrane transporter activity	A0A2P9AX70	1278268|Acanthocystis turfacea Chlorella virus Br0604L|M1GW05
PF02706	exclusively conserved in generic viruses	Chain length determinant protein	lipopolysaccharide biosynthetic process; membrane	A0A2P9AC42	1860195|Streptococcus phage phiZJ20091101-1|A0A1X9I5E1
PF02709	exclusively conserved in generic viruses	N-terminal domain of galactosyltransferase		Q9UBV7	1474867|Aureococcus anophagefferens virus|A0A076FM45
PF02727	exclusively conserved in generic viruses	Copper amine oxidase, N2 domain	amine metabolic process; copper ion binding; oxidation-reduction process; primary amine oxidase activity; quinone binding	Q16853	1977640|Klosneuvirus KNV1|A0A1V0SK86
PF02729	exclusively conserved in generic viruses	Aspartate/ornithine carbamoyltransferase, carbamoyl-P binding domain	carboxyl- or carbamoyltransferase activity; cellular amino acid metabolic process	P27708	1917232|Only Syngen Nebraska virus 5|A0A1J0F9B8
PF02732	exclusively conserved in generic viruses	ERCC4 domain	DNA binding; nuclease activity	A4GXA9	10498|African swine fever virus BA71V|Q65151
PF02735	exclusively conserved in generic viruses	Ku70/Ku80 beta-barrel domain	DNA binding; double-strand break repair via nonhomologous end joining	P12956	1541824|Mycobacterium phage Ariel|A0A088FPF7
PF02738	exclusively conserved in generic viruses	Molybdopterin-binding domain of aldehyde dehydrogenase	oxidation-reduction process; oxidoreductase activity	P47989	1718842|Acinetobacter phage Ab105-3phi|A0A0P0I429
PF02739	exclusively conserved in generic viruses	5'-3' exonuclease, N-terminal resolvase-like domain	DNA binding	A0A2P9AWF4	645116|Acaryochloris phage A-HIS1|A0A0X8XCB5
PF02746	exclusively conserved in generic viruses	Mandelate racemase / muconate lactonizing enzyme, N-terminal domain		A0A2P9A9N9	264987|Oenococcus phage fOg30|Q6A202
PF02747	exclusively conserved in generic viruses	Proliferating cell nuclear antigen, C-terminal domain	DNA binding; regulation of DNA replication	P12004	46015|Autographa californica nucleopolyhedrovirus|A0A097PUV1
PF02752	exclusively conserved in generic viruses	Arrestin (or S-antigen), C-terminal domain		P10523	44088|Canarypox virus|Q6VZJ8
PF02758	exclusively conserved in generic viruses	PAAD/DAPIN/Pyrin domain		O14862	10273|Myxoma virus|A0A1I9KLT5
PF02767	exclusively conserved in generic viruses	DNA polymerase III beta subunit, central domain	3'-5' exonuclease activity; DNA polymerase III complex; DNA replication; DNA-directed DNA polymerase activity	A0A2P9ACN3	754050|Aeromonas phage pIS4-A|R9TMJ0
PF02768	exclusively conserved in generic viruses	DNA polymerase III beta subunit, C-terminal domain	3'-5' exonuclease activity; DNA binding; DNA polymerase III complex; DNA replication; DNA-directed DNA polymerase activity	A0A2P9ACN3	1796994|Arthrobacter phage BarretLemon|A0A127AWQ4
PF02770	exclusively conserved in generic viruses	Acyl-CoA dehydrogenase, middle domain	oxidation-reduction process; oxidoreductase activity, acting on the CH-CH group of donors	O15254	2126984|Tupanvirus deep ocean|A0A2K9L6M4
PF02772	exclusively conserved in generic viruses	S-adenosylmethionine synthetase, central domain	S-adenosylmethionine biosynthetic process; methionine adenosyltransferase activity	P31153	2006938|Erysipelothrix phage phi1605|A0A2K5B278
PF02773	exclusively conserved in generic viruses	S-adenosylmethionine synthetase, C-terminal domain	S-adenosylmethionine biosynthetic process; methionine adenosyltransferase activity	P31153	2006938|Erysipelothrix phage phi1605|A0A2K5B278
PF02775	exclusively conserved in generic viruses	Thiamine pyrophosphate enzyme, C-terminal TPP binding domain	catalytic activity; thiamine pyrophosphate binding	A1L0T0	373997|Micromonas pusilla virus PL1|G8DDL3
PF02776	exclusively conserved in generic viruses	Thiamine pyrophosphate enzyme, N-terminal TPP binding domain	thiamine pyrophosphate binding	A1L0T0	373997|Micromonas pusilla virus PL1|G8DDL3
PF02777	exclusively conserved in generic viruses	Iron/manganese superoxide dismutases, C-terminal domain	metal ion binding; oxidation-reduction process; superoxide dismutase activity; superoxide metabolic process	P04179	311221|Bacillus thuringiensis phage MZTP02|Q56AR7
PF02779	exclusively conserved in generic viruses	Transketolase, pyrimidine binding domain		P11177	373996|Micromonas pusilla virus SP1|G9E5U2
PF02781	exclusively conserved in generic viruses	Glucose-6-phosphate dehydrogenase, C-terminal domain	NADP binding; glucose metabolic process; glucose-6-phosphate dehydrogenase activity; oxidation-reduction process	A0A2P9AD99	536444|Cyanophage P-RSM1|M4QQY0
PF02796	exclusively conserved in generic viruses	Helix-turn-helix domain of resolvase	DNA binding; DNA recombination; recombinase activity	A0A2P9ALH9	1932897|Aeromonas phage 3|A0A219Y912
PF02799	exclusively conserved in generic viruses	Myristoyl-CoA:protein N-myristoyltransferase, C-terminal domain	glycylpeptide N-tetradecanoyltransferase activity	O60551	554168|Acanthamoeba castellanii mamavirus|G8EB62
PF02810	exclusively conserved in generic viruses	SEC-C motif		A0A2P9AEJ4	1127515|Bdellovibrio phage phi1422|H9C0J6
PF02811	exclusively conserved in generic viruses	PHP domain	catalytic activity	A0A2P9AK33	458639|Bacillus phage 0305phi8-36|A7KV44
PF02824	exclusively conserved in generic viruses	TGS domain		A2RTX5	2126985|Tupanvirus soda lake|A0A2K9L297
PF02825	exclusively conserved in generic viruses	WWE domain		C9J6P4	1474867|Aureococcus anophagefferens virus|A0A076FML5
PF02826	exclusively conserved in generic viruses	D-isomer specific 2-hydroxyacid dehydrogenase, NAD binding domain	NAD binding; oxidation-reduction process	O43175	1278268|Acanthocystis turfacea Chlorella virus Br0604L|M1HHP3
PF02836	exclusively conserved in generic viruses	Glycosyl hydrolases family 2, TIM barrel domain	carbohydrate metabolic process; hydrolase activity, hydrolyzing O-glycosyl compounds	A0A2R8Y4U7	946522|Human alphaherpesvirus 1 strain RH2|L0N6M2
PF02837	exclusively conserved in generic viruses	Glycosyl hydrolases family 2, sugar binding domain	carbohydrate metabolic process; hydrolase activity, hydrolyzing O-glycosyl compounds	B2R6X2	946522|Human alphaherpesvirus 1 strain RH2|L0N6M2
PF02845	exclusively conserved in generic viruses	CUE domain	protein binding	Q6FIE9	1775255|Nostoc phage N1|A0A191SAR9
PF02852	exclusively conserved in generic viruses	Pyridine nucleotide-disulphide oxidoreductase, dimerisation domain	cell redox homeostasis; oxidation-reduction process	P00390	2006938|Erysipelothrix phage phi1605|A0A2K5B2C5
PF02854	exclusively conserved in generic viruses	MIF4G domain	RNA binding; protein binding	A9UHW6	1977631|Catovirus CTV1|A0A1V0SC38
PF02861	exclusively conserved in generic viruses	Clp amino terminal domain, pathogenicity island component		A0A2P9A9Y9	2024264|Agrobacterium phage Atu_ph07|A0A223W0B1
PF02872	exclusively conserved in generic viruses	5'-nucleotidase, C-terminal domain	hydrolase activity; nucleotide catabolic process	P21589	2126980|Brazilian cedratvirus IHUMI|A0A2R8FE23
PF02877	exclusively conserved in generic viruses	Poly(ADP-ribose) polymerase, regulatory domain	NAD+ ADP-ribosyltransferase activity; protein ADP-ribosylation	P09874	2024608|Bodo saltans virus|A0A2H4UTL3
PF02878	exclusively conserved in generic viruses	Phosphoglucomutase/phosphomannomutase, alpha/beta/alpha domain I	carbohydrate metabolic process; intramolecular transferase activity, phosphotransferases	O95394	1792032|Bacillus phage SP-15|A0A127AWJ1
PF02879	exclusively conserved in generic viruses	Phosphoglucomutase/phosphomannomutase, alpha/beta/alpha domain II	carbohydrate metabolic process	P36871	1792032|Bacillus phage SP-15|A0A127AWJ1
PF02880	exclusively conserved in generic viruses	Phosphoglucomutase/phosphomannomutase, alpha/beta/alpha domain III	carbohydrate metabolic process; intramolecular transferase activity, phosphotransferases	P36871	1792032|Bacillus phage SP-15|A0A127AWJ1
PF02881	exclusively conserved in generic viruses	SRP54-type protein, helical bundle domain	GTP binding; SRP-dependent cotranslational protein targeting to membrane	P08240	743554|uncultured phage MedDCM-OCT-S04-C93|D6PHS7
PF02882	exclusively conserved in generic viruses	Tetrahydrofolate dehydrogenase/cyclohydrolase, NAD(P)-binding domain	methylenetetrahydrofolate dehydrogenase (NADP+) activity	P11586	2025813|Enterococcus phage EF1|A0A249XXM9
PF02885	exclusively conserved in generic viruses	Glycosyl transferase family, helical bundle domain		A0A0S2Z3P7	1718842|Acinetobacter phage Ab105-3phi|A0A0N7IRD9
PF02892	exclusively conserved in generic viruses	BED zinc finger	DNA binding	O75132	1128424|Helicoverpa zea nudivirus 2|G9I0D8
PF02896	exclusively conserved in generic viruses	PEP-utilising enzyme, TIM barrel domain	phosphorylation; transferase activity, transferring phosphorus-containing groups	A0A2P9AC32	1977638|Hokovirus HKV1|A0A1V0SGR7
PF02897	exclusively conserved in generic viruses	Prolyl oligopeptidase, N-terminal beta-propeller domain	serine-type endopeptidase activity; serine-type exopeptidase activity	A0A2P9AL37	1977640|Klosneuvirus KNV1|A0A1V0SHT0
PF02899	exclusively conserved in generic viruses	Phage integrase, N-terminal SAM-like domain	DNA binding; DNA integration	A0A2P9AJJ5	1296654|Bacillus phage Basilisk|S5M872
PF02902	exclusively conserved in generic viruses	Ulp1 protease family, C-terminal catalytic domain	cysteine-type peptidase activity; proteolysis	Q96LD8	10498|African swine fever virus BA71V|Q00946
PF02915	exclusively conserved in generic viruses	Rubrerythrin	metal ion binding; oxidation-reduction process; oxidoreductase activity	A0A2P9AAI6	2010329|Acidovorax phage ACP17|A0A218M313
PF02919	exclusively conserved in generic viruses	Eukaryotic DNA topoisomerase I, DNA binding fragment	DNA binding; DNA topoisomerase type I activity; DNA topological change; chromosome	P11387	212035|Acanthamoeba polyphaga mimivirus|A0A2L2DNG0
PF02933	exclusively conserved in generic viruses	Cell division protein 48 (CDC48), domain 2		P46459	1898060|Lymphocystis disease virus Sa|A0A1B2RW50
PF02954	exclusively conserved in generic viruses	Bacterial regulatory protein, Fis family	sequence-specific DNA binding	A0A2P9AC50	889876|Acinetobacter phage AB1|E2GLX4
PF02969	exclusively conserved in generic viruses	TATA box binding protein associated factor (TAF)	DNA-templated transcription, initiation	P49848	1823754|Apanteles sp. bracovirus|A0A1X9H6S0
PF02984	exclusively conserved in generic viruses	Cyclin, C-terminal domain	nucleus	F6RF56	455364|Chrysochromulina ericina virus|A0A0N9Q9D0
PF02991	exclusively conserved in generic viruses	Autophagy protein Atg8 ubiquitin like		A6NCE7	11099|Bovine viral diarrhea virus 1|Q8B512
PF03009	exclusively conserved in generic viruses	Glycerophosphoryl diester phosphodiesterase family	lipid metabolic process; phosphoric diester hydrolase activity	Q8WTR4	1278268|Acanthocystis turfacea Chlorella virus Br0604L|M1HHE5
PF03016	exclusively conserved in generic viruses	Exostosin family	protein glycosylation; transferase activity, transferring glycosyl groups	O43909	1278268|Acanthocystis turfacea Chlorella virus Br0604L|M1HI54
PF03031	exclusively conserved in generic viruses	NLI interacting factor-like phosphatase		O95476	217733|Ambystoma tigrinum stebbensi virus|Q6YH59
PF03033	exclusively conserved in generic viruses	Glycosyltransferase family 28 N-terminal domain	carbohydrate metabolic process; lipid glycosylation; transferase activity, transferring hexosyl groups	A0A2P9AXF5	1188793|Phaseolus vulgaris alphaendornavirus 2|A0A0P0FIB2
PF03050	exclusively conserved in generic viruses	Transposase IS66 family		A0A2P9AFK6	1334246|Leptospira phage vB_LinZ_10-LE1|S5VLC8
PF03051	exclusively conserved in generic viruses	Peptidase C1-like family	cysteine-type endopeptidase activity; proteolysis	Q13867	2024608|Bodo saltans virus|A0A2H4UTL8
PF03061	exclusively conserved in generic viruses	Thioesterase superfamily		O00154	2042251|Xanthomonas phage XacN1|A0A292GK23
PF03062	exclusively conserved in generic viruses	MBOAT, membrane-bound O-acyltransferase family		O75908	1777052|Pseudomonas phage JBD44|A0A125RNP0
PF03069	exclusively conserved in generic viruses	Acetamidase/Formamidase family	hydrolase activity, acting on carbon-nitrogen (but not peptide) bonds, in linear amides	A0A2P9AAU3	1977631|Catovirus CTV1|A0A1V0S8X7
PF03073	exclusively conserved in generic viruses	TspO/MBR family	integral component of membrane	B1AH87	928301|Fowlpox virus strain NVSL|Q70HB3
PF03083	exclusively conserved in generic viruses	Sugar efflux transporter for intercellular exchange	integral component of membrane	A0A087WXX5	373996|Micromonas pusilla virus SP1|G9E5U8
PF03099	exclusively conserved in generic viruses	Biotin/lipoate A/B protein ligase family	cellular protein modification process	P50747	2024608|Bodo saltans virus|A0A2H4UVX5
PF03102	exclusively conserved in generic viruses	NeuB family	carbohydrate biosynthetic process	Q9NR45	1868660|uncultured Mediterranean phage|A0A1B1IVE2
PF03109	exclusively conserved in generic viruses	ABC1 family		Q3MIX3	1278268|Acanthocystis turfacea Chlorella virus Br0604L|M1HHF0
PF03118	exclusively conserved in generic viruses	Bacterial RNA polymerase, alpha chain C terminal domain	DNA binding; DNA-directed 5'-3' RNA polymerase activity; transcription, DNA-templated	A0A2P9AVM3	1211640|Caulobacter phage CcrColossus|K4JVW2
PF03119	exclusively conserved in generic viruses	NAD-dependent DNA ligase C4 zinc finger domain	DNA ligase (NAD+) activity; DNA repair; DNA replication	A0A2P9AXE3	1689679|Ralstonia phage RSF1|A0A0K2QQN8
PF03120	exclusively conserved in generic viruses	NAD-dependent DNA ligase OB-fold domain	DNA ligase (NAD+) activity; DNA repair; DNA replication	A0A2P9AXE3	554168|Acanthamoeba castellanii mamavirus|G8ED20
PF03128	exclusively conserved in generic viruses	CXCXC repeat		P49767	489830|Helicoverpa armigera granulovirus|A9YMK2
PF03129	exclusively conserved in generic viruses	Anticodon binding domain		A2RTX5	1977631|Catovirus CTV1|A0A1V0S921
PF03133	exclusively conserved in generic viruses	Tubulin-tyrosine ligase family	cellular protein modification process	O95922	2024608|Bodo saltans virus|A0A2H4UV34
PF03134	exclusively conserved in generic viruses	TB2/DP1, HVA22 family		Q00765	2126984|Tupanvirus deep ocean|A0A2K9L364
PF03142	exclusively conserved in generic viruses	Chitin synthase		B4DN16	1278268|Acanthocystis turfacea Chlorella virus Br0604L|M1HC10
PF03143	exclusively conserved in generic viruses	Elongation factor Tu C-terminal domain		D9YZV0	212035|Acanthamoeba polyphaga mimivirus|A0A2L2DJZ7
PF03144	exclusively conserved in generic viruses	Elongation factor Tu domain 2	GTP binding	D9YZV0	1977638|Hokovirus HKV1|A0A1V0SGC3
PF03147	exclusively conserved in generic viruses	Ferredoxin-fold anticodon binding domain		O95363	1977640|Klosneuvirus KNV1|A0A1V0SLA0
PF03159	exclusively conserved in generic viruses	XRN 5'-3' exonuclease N-terminus	exonuclease activity; nucleic acid binding	Q8IZH2	554168|Acanthamoeba castellanii mamavirus|G8EDQ1
PF03160	exclusively conserved in generic viruses	Calx-beta domain	cell communication; integral component of membrane	P16144	1784948|Enterobacteria phage ECGD1|A0A140G5Z8
PF03171	exclusively conserved in generic viruses	2OG-Fe(II) oxygenase superfamily	oxidation-reduction process; oxidoreductase activity	O00469	1211388|Apple green crinkle associated virus|K0M7B2
PF03184	exclusively conserved in generic viruses	DDE superfamily endonuclease	nucleic acid binding	O75564	36344|Chelonus inanitus bracovirus|A8E0Z6
PF03188	exclusively conserved in generic viruses	Eukaryotic cytochrome b561		O14569	1813599|Brazilian marseillevirus|A0A142CK25
PF03215	exclusively conserved in generic viruses	Rad17 cell cycle checkpoint protein		O75943	2126984|Tupanvirus deep ocean|A0A2K9L6M5
PF03235	exclusively conserved in generic viruses	Protein of unknown function DUF262		A0A2P9AQ60	1813599|Brazilian marseillevirus|A0A142CJN9
PF03237	exclusively conserved in generic viruses	Terminase-like family		A0A2P9AH43	1610509|Achromobacter phage phiAxp-1|A0A0G3F230
PF03265	exclusively conserved in generic viruses	Deoxyribonuclease II	DNA metabolic process; deoxyribonuclease II activity	A0A024R7F4	928301|Fowlpox virus strain NVSL|Q70HB8
PF03275	exclusively conserved in generic viruses	UDP-galactopyranose mutase	UDP-galactopyranose mutase activity	A0A2P9AQ19	2026082|Aeromonas phage AS-gz|A0A223LF53
PF03279	exclusively conserved in generic viruses	Bacterial lipid A biosynthesis acyltransferase	integral component of membrane; transferase activity	A0A2P9ARU6	1965532|Morganella phage IME1369_01|A0A1W6JP29
PF03328	exclusively conserved in generic viruses	HpcH/HpaI aldolase/citrate lyase family	catalytic activity	A0A024RE03	880162|Ostreococcus lucimarinus virus 1|E5ERI3
PF03330	exclusively conserved in generic viruses	Lytic transglycolase		A0A2P9AK18	1647532|Moraxella phage Mcat17|A0A0R6PDV5
PF03332	exclusively conserved in generic viruses	Eukaryotic phosphomannomutase	GDP-mannose biosynthetic process; cytoplasm; phosphomannomutase activity	O15305	212035|Acanthamoeba polyphaga mimivirus|A0A2L2DJN7
PF03358	exclusively conserved in generic viruses	NADPH-dependent FMN reductase	oxidoreductase activity	A0A2P9AAT9	2079298|Lactobacillus phage PM411|A0A2P0ZL77
PF03366	exclusively conserved in generic viruses	YEATS family	regulation of transcription, DNA-templated	O95619	452649|Cotesia sesamiae Mombasa bracovirus|I6XNK5
PF03372	exclusively conserved in generic viruses	Endonuclease/Exonuclease/phosphatase family		O15056	554168|Acanthamoeba castellanii mamavirus|G8EDA6
PF03388	exclusively conserved in generic viruses	Legume-like lectin family	membrane	P49257	2079416|Gordonia phage SuperSulley|A0A2L1IZR5
PF03401	exclusively conserved in generic viruses	Tripartite tricarboxylate transporter family receptor	outer membrane-bounded periplasmic space	A0A2P9AI63	1868660|uncultured Mediterranean phage|A0A1B1IU06
PF03412	exclusively conserved in generic viruses	Peptidase C39 family	ATP binding; integral component of membrane; peptidase activity; proteolysis	A0A2P9AI90	66797|Bacillus virus SPbeta|P68580
PF03414	exclusively conserved in generic viruses	Glycosyltransferase family 6	carbohydrate metabolic process; membrane; transferase activity, transferring hexosyl groups	A0A023J8Y7	268746|Prochlorococcus phage P-SSM2|Q58M87
PF03416	exclusively conserved in generic viruses	Peptidase family C54		Q8WYN0	2024608|Bodo saltans virus|A0A2H4UTG7
PF03428	exclusively conserved in generic viruses	Replication protein C N-terminal domain		A0A2P9AGJ2	1220717|Rhizobium phage RHEph10|L7TKN6
PF03432	exclusively conserved in generic viruses	Relaxase/Mobilisation nuclease domain		A0A2P9ARK0	756281|Cellulophaga phage phi47:1|M1Q738
PF03435	exclusively conserved in generic viruses	Saccharopine dehydrogenase NADP binding domain	oxidation-reduction process; oxidoreductase activity	A0A2P9AAI3	1278268|Acanthocystis turfacea Chlorella virus Br0604L|M1HRY0
PF03441	exclusively conserved in generic viruses	FAD binding domain of DNA photolyase		Q16526	212035|Acanthamoeba polyphaga mimivirus|A0A0G2Y9R2
PF03446	exclusively conserved in generic viruses	NAD binding domain of 6-phosphogluconate dehydrogenase	NADP binding	P52209	880159|Bathycoccus sp. RCC1105 virus BpV1|E5ESI0
PF03449	exclusively conserved in generic viruses	Transcription elongation factor, N-terminal	DNA binding; regulation of DNA-templated transcription, elongation	A0A2P9AIY8	666474|Paenibacillus phage phiBP|D0R7I9
PF03450	exclusively conserved in generic viruses	CO dehydrogenase flavoprotein C-terminal domain		P47989	1718842|Acinetobacter phage Ab105-3phi|A0A0P0IVM8
PF03459	exclusively conserved in generic viruses	TOBE domain		A0A2P9AB36	1206545|Klebsiella phage 0507-KN2-1|S6CGE5
PF03463	exclusively conserved in generic viruses	eRF1 domain 1		P62495	416419|Archaeal BJ1 virus|A2RQC5
PF03464	exclusively conserved in generic viruses	eRF1 domain 2		P62495	212035|Acanthamoeba polyphaga mimivirus|A0A0G2Y1H0
PF03465	exclusively conserved in generic viruses	eRF1 domain 3		P62495	416419|Archaeal BJ1 virus|A2RQC5
PF03466	exclusively conserved in generic viruses	LysR substrate binding domain		A0A2P9A9N6	255131|Burkholderia virus phi1026b|Q6JIH3
PF03472	exclusively conserved in generic viruses	Autoinducer binding domain		A0A2P9ACR1	1748773|Aeromonas phage phiARM81ld|A0A1I9KF49
PF03477	exclusively conserved in generic viruses	ATP cone domain		P23921	587200|Variola virus human/India/Ind3/1967|P32984
PF03481	exclusively conserved in generic viruses	Putative GTP-binding controlling metal-binding		A0A2P9AEL8	1349409|Pandoravirus dulcis|S4VW33
PF03483	exclusively conserved in generic viruses	B3/4 domain	RNA binding; phenylalanine-tRNA ligase activity	Q8N1G4	67082|BeAn 58058 virus|A0A1L3IZU3
PF03485	exclusively conserved in generic viruses	Arginyl tRNA synthetase N terminal domain	ATP binding; arginine-tRNA ligase activity; arginyl-tRNA aminoacylation; cytoplasm; nucleotide binding	P54136	2126984|Tupanvirus deep ocean|A0A2K9L6Z2
PF03489	exclusively conserved in generic viruses	Saposin-like type B, region 2		P07602	2023057|Orpheovirus IHUMI-LCC2|A0A2I2L3A7
PF03544	exclusively conserved in generic viruses	Gram-negative bacterial TonB protein C-terminal		A0A2P9AKS1	1147722|Escherichia phage JLK-2012|H6WZK5
PF03547	exclusively conserved in generic viruses	Membrane transport protein	integral component of membrane; transmembrane transport	A0A087WXK4	1647461|Salmonella phage SEN30|A0A0U2C0Y4
PF03551	exclusively conserved in generic viruses	Transcriptional regulator PadR-like family		A0A2P9AIR9	416419|Archaeal BJ1 virus|A0ZYN4
PF03567	exclusively conserved in generic viruses	Sulfotransferase family	integral component of membrane; sulfotransferase activity	Q96MM7	1474867|Aureococcus anophagefferens virus|A0A076FG97
PF03571	exclusively conserved in generic viruses	Peptidase family M49		Q9NY33	1977640|Klosneuvirus KNV1|A0A1V0SKM1
PF03572	exclusively conserved in generic viruses	Peptidase family S41	proteolysis; serine-type peptidase activity	P10745	693272|Cafeteria roenbergensis virus BV-PW1|E3T5V8
PF03576	exclusively conserved in generic viruses	Peptidase family S58		A0A2P9ADF6	212035|Acanthamoeba polyphaga mimivirus|A0A2L2DK82
PF03597	exclusively conserved in generic viruses	Cytochrome oxidase maturation protein cbb3-type		A0A2P9AJE7	1664247|Achromobacter phage phiAxp-3|A0A0K2FHY7
PF03600	exclusively conserved in generic viruses	Citrate transporter	integral component of membrane; transmembrane transport	A0A0G2JPT4	264987|Oenococcus phage fOg30|Q6A201
PF03602	exclusively conserved in generic viruses	Conserved hypothetical protein 95		A0A2P9AVW8	1211640|Caulobacter phage CcrColossus|K4JWE6
PF03629	exclusively conserved in generic viruses	Carbohydrate esterase, sialic acid-specific acetylesterase		Q9HAT2	2060946|Acinetobacter phage SH-Ab 15497|A0A2H5BHG7
PF03631	exclusively conserved in generic viruses	Virulence factor BrkB		A0A2P9AD23	1168812|environmental Halophage eHP-10|H9YQA7
PF03632	exclusively conserved in generic viruses	Glycosyl hydrolase family 65 central catalytic domain	carbohydrate metabolic process; catalytic activity	A0A024R1Z9	2060617|Tetraselmis virus 1|A0A2P0VNC6
PF03641	exclusively conserved in generic viruses	Possible lysine decarboxylase		A0A2P9AB95	1977631|Catovirus CTV1|A0A1V0S9E9
PF03692	exclusively conserved in generic viruses	Putative zinc- or iron-chelating domain		A0A2P9AIT6	1327999|Cellulophaga phage phi38:2|S0A4B7
PF03693	exclusively conserved in generic viruses	Bacterial antitoxin of ParD toxin-antitoxin type II system and RHH		A0A2P9A9M3	936054|Enterobacteria phage VT2phi_272|E7DYR3
PF03704	exclusively conserved in generic viruses	Bacterial transcriptional activator domain		A0A2P9AI12	1906244|Cyclophragma undans nucleopolyhedrovirus|A0A288QZM6
PF03713	exclusively conserved in generic viruses	Domain of unknown function (DUF305)		A0A2P9AC74	554168|Acanthamoeba castellanii mamavirus|G8ECL1
PF03720	exclusively conserved in generic viruses	UDP-glucose/GDP-mannose dehydrogenase family, UDP binding domain	NAD binding; oxidation-reduction process; oxidoreductase activity, acting on the CH-OH group of donors, NAD or NADP as acceptor	O60701	1278268|Acanthocystis turfacea Chlorella virus Br0604L|M1GW13
PF03721	exclusively conserved in generic viruses	UDP-glucose/GDP-mannose dehydrogenase family, NAD binding domain	NAD binding; oxidation-reduction process; oxidoreductase activity, acting on the CH-OH group of donors, NAD or NADP as acceptor	O60701	1278268|Acanthocystis turfacea Chlorella virus Br0604L|M1GW13
PF03734	exclusively conserved in generic viruses	L,D-transpeptidase catalytic domain	transferase activity	A0A2P9AA40	2053684|Citromicrobium phage vB_Cib_ssDNA_P1|A0A2H4PJ51
PF03737	exclusively conserved in generic viruses	Aldolase/RraA		A0A2P9AD97	693272|Cafeteria roenbergensis virus BV-PW1|E3T536
PF03738	exclusively conserved in generic viruses	Glutathionylspermidine synthase preATP-grasp		A0A2P9AUN2	762660|Acinetobacter phage Ac42|E5EYC8
PF03741	exclusively conserved in generic viruses	Integral membrane protein TerC family	integral component of membrane	A0A2P9AFE8	1391188|Bacillus phage CP-51|A0A068EP98
PF03747	exclusively conserved in generic viruses	ADP-ribosylglycohydrolase		P54922	554168|Acanthamoeba castellanii mamavirus|G8EDF9
PF03753	exclusively conserved in generic viruses	Human herpesvirus 6 immediate early protein		A0A126LB36	32603|Human betaherpesvirus 6A|A0A0A7RM68
PF03764	exclusively conserved in generic viruses	Elongation factor G, domain IV	GTP binding	P13639	2006938|Erysipelothrix phage phi1605|A0A2K5B2A5
PF03767	exclusively conserved in generic viruses	HAD superfamily, subfamily IIIB (Acid phosphatase)		A0A2P9AF88	1797140|Acidianus tailed spindle virus|A0A125SJA6
PF03770	exclusively conserved in generic viruses	Inositol polyphosphate kinase	inositol phosphate biosynthetic process; kinase activity	P27987	1977633|Indivirus ILV1|A0A1V0SDE4
PF03781	exclusively conserved in generic viruses	Sulfatase-modifying factor enzyme 1		Q8NBJ7	1567487|Bacillus phage BalMu-1|A0A0N7ACM5
PF03796	exclusively conserved in generic viruses	DnaB-like helicase C terminal domain	ATP binding; DNA helicase activity; DNA replication	A0A2P9AP55	491893|Abalone shriveling syndrome-associated virus|B8Q5B1
PF03797	exclusively conserved in generic viruses	Autotransporter beta-domain		A0A2P9ASQ5	120166|Enterobacteria phage P-EibC|Q9LA54
PF03798	exclusively conserved in generic viruses	TLC domain	integral component of membrane	G3XAN4	554168|Acanthamoeba castellanii mamavirus|G8EDF3
PF03807	exclusively conserved in generic viruses	NADP oxidoreductase coenzyme F420-dependent		P32322	1860195|Streptococcus phage phiZJ20091101-1|A0A1X9I6T5
PF03815	exclusively conserved in generic viruses	LCCL domain		O43405	1977640|Klosneuvirus KNV1|A0A1V0SJQ6
PF03819	exclusively conserved in generic viruses	MazG nucleotide pyrophosphohydrolase domain		A0A2P9AVJ1	1610509|Achromobacter phage phiAxp-1|A0A0G3F254
PF03871	exclusively conserved in generic viruses	RNA polymerase Rpb5, N-terminal domain	DNA binding; DNA-directed 5'-3' RNA polymerase activity; nucleus; transcription, DNA-templated	P19388	2126980|Brazilian cedratvirus IHUMI|A0A2R8FE38
PF03876	exclusively conserved in generic viruses	SHS2 domain found in N terminus of Rpb7p/Rpc25p/MJ0397	DNA-directed 5'-3' RNA polymerase activity; transcription, DNA-templated	P62487	10497|African swine fever virus|A0A0C5BCB1
PF03919	exclusively conserved in generic viruses	mRNA capping enzyme, C-terminal domain		O60942	1278268|Acanthocystis turfacea Chlorella virus Br0604L|M1HC05
PF03924	exclusively conserved in generic viruses	CHASE domain		A0A2P9AG01	654926|Ectocarpus siliculosus virus 1 (isolate Kaikoura)|Q8QKV7
PF03931	exclusively conserved in generic viruses	Skp1 family, tetramerisation domain	ubiquitin-dependent protein catabolic process	P63208	1278268|Acanthocystis turfacea Chlorella virus Br0604L|M1HRP4
PF03950	exclusively conserved in generic viruses	tRNA synthetases class I (E and Q), anti-codon binding domain	ATP binding; aminoacyl-tRNA ligase activity; cytoplasm; nucleotide binding; tRNA aminoacylation for protein translation	P07814	1977631|Catovirus CTV1|A0A1V0SAU4
PF03951	exclusively conserved in generic viruses	Glutamine synthetase, beta-Grasp domain	glutamate-ammonia ligase activity; glutamine biosynthetic process; nitrogen compound metabolic process	P15104	554168|Acanthamoeba castellanii mamavirus|G8EDU2
PF03952	exclusively conserved in generic viruses	Enolase, N-terminal domain		P06733	1392231|Streptococcus phage 20617|W6LP63
PF03959	exclusively conserved in generic viruses	Serine hydrolase (FSH1)		Q8WZ82	1977631|Catovirus CTV1|A0A1V0S8U1
PF03960	exclusively conserved in generic viruses	ArsC family		A0A2P9AEF6	1084719|Bacillus virus G|G3MAU4
PF03989	exclusively conserved in generic viruses	DNA gyrase C-terminal domain, beta-propeller	ATP binding; DNA binding; DNA topoisomerase activity; DNA topological change; chromosome	A0A2P9A9V5	1815509|Bacillus phage AR9|A0A172JHV7
PF04002	exclusively conserved in generic viruses	RadC-like JAB domain		A0A2P9ASG6	949124|Wolbachia endosymbiont wVitA of Nasonia vitripennis phage WOVitA1|E9P5Z9
PF04011	exclusively conserved in generic viruses	LemA family		A0A2P9AKT3	1597976|Enterococcus phage EFDG1|A0A0C5K8T5
PF04014	exclusively conserved in generic viruses	Antidote-toxin recognition MazE, bacterial antitoxin	DNA binding	A0A2P9ALZ8	1868826|Bacillus phage vB_BtS_BMBtp14|A0A1B1P791
PF04055	exclusively conserved in generic viruses	Radical SAM superfamily	catalytic activity; iron-sulfur cluster binding	Q5VV42	1589748|Achromobacter phage JWF|A0A0B5A4P9
PF04068	exclusively conserved in generic viruses	Possible Fer4-like domain in RNase L inhibitor, RLI		P61221	1977631|Catovirus CTV1|A0A1V0SBJ7
PF04079	exclusively conserved in generic viruses	Segregation and condensation complex subunit ScpB	chromosome separation	A0A2P9AGL6	1868660|uncultured Mediterranean phage|A0A1B1IVT7
PF04081	exclusively conserved in generic viruses	DNA polymerase delta, subunit 4	DNA replication; nucleus	A0A024R5D7	756284|Tetraselmis viridis virus N1|G9E5R0
PF04095	exclusively conserved in generic viruses	Nicotinate phosphoribosyltransferase (NAPRTase) family		P43490	2010329|Acidovorax phage ACP17|A0A218M332
PF04098	exclusively conserved in generic viruses	Rad52/22 family double-strand break repair protein	DNA recombination; DNA repair	P43351	1772319|Arthrobacter phage Tank|A0A0U4JKT0
PF04101	exclusively conserved in generic viruses	Glycosyltransferase family 28 C-terminal domain	transferase activity, transferring hexosyl groups	Q9NP73	1868660|uncultured Mediterranean phage|A0A1B1IVE5
PF04103	exclusively conserved in generic viruses	CD20-like family	integral component of membrane	P11836	151536|Lactococcus phage bIL286|Q9AZW5
PF04104	exclusively conserved in generic viruses	Eukaryotic and archaeal DNA primase, large subunit	DNA primase activity; DNA replication, synthesis of RNA primer	P49643	645993|Culex nigripalpus NPV Florida/1997|Q919P4
PF04116	exclusively conserved in generic viruses	Fatty acid hydroxylase superfamily	iron ion binding; lipid biosynthetic process; oxidation-reduction process; oxidoreductase activity	A0A024R3G4	693272|Cafeteria roenbergensis virus BV-PW1|E3T4P0
PF04117	exclusively conserved in generic viruses	Mpv17 / PMP22 family	integral component of membrane	A0A024R7K6	1278268|Acanthocystis turfacea Chlorella virus Br0604L|M1HBG0
PF04120	exclusively conserved in generic viruses	Low affinity iron permease	transmembrane transport	A0A2P9AS46	1034128|Mycobacterium phage Alice|G1BKJ8
PF04124	exclusively conserved in generic viruses	Dor1-like family	Golgi transport complex	Q96MW5	1739968|Bacillus phage vB_BpuM-BpSp|A0A141HRR2
PF04127	exclusively conserved in generic viruses	DNA / pantothenate metabolism flavoprotein		A0A2P9AUS1	928301|Fowlpox virus strain NVSL|Q9J5E0
PF04138	exclusively conserved in generic viruses	GtrA-like protein	integral component of membrane; polysaccharide biosynthetic process	A0A2P9ABK0	984186|Cronobacter phage ENT47670|F1C5B1
PF04153	exclusively conserved in generic viruses	NOT2 / NOT3 / NOT5 family	nucleus; regulation of transcription, DNA-templated	O75175	1747282|Klebsiella phage KpV41|A0A0S2MXM8
PF04181	exclusively conserved in generic viruses	Rtr1/RPAP2 family		Q8IXW5	1759531|Escherichia phage Rac-SA53|A0A0U2SHB5
PF04193	exclusively conserved in generic viruses	PQ loop repeat		A0A024RA97	1147137|Clostridium phage phi8074-B1|I1TK12
PF04218	exclusively conserved in generic viruses	CENP-B N-terminal DNA-binding domain	DNA binding	O75564	2069312|Bacillus phage BSP10|A0A2I6UHL7
PF04228	exclusively conserved in generic viruses	Putative neutral zinc metallopeptidase		A0A2P9AIU2	1897437|Rhodococcus phage Weasels2|A0A1I9SA48
PF04229	exclusively conserved in generic viruses	GrpB protein		A0A2P9AGW5	2006938|Erysipelothrix phage phi1605|A0A2K5B2B6
PF04230	exclusively conserved in generic viruses	Polysaccharide pyruvyl transferase		A0A2P9AHZ3	554168|Acanthamoeba castellanii mamavirus|G8ECK1
PF04231	exclusively conserved in generic viruses	Endonuclease I	nuclease activity	A0A2P9ASU9	2060617|Tetraselmis virus 1|A0A2P0VMP9
PF04265	exclusively conserved in generic viruses	Thiamin pyrophosphokinase, vitamin B1 binding domain	thiamine binding; thiamine diphosphate biosynthetic process	A0A090N8Y0	1527519|Escherichia phage Av-05|A0A076G5Q1
PF04266	exclusively conserved in generic viruses	ASCH domain		Q15650	2047766|Aphanizomenon phage vB_AphaS-CL131|A0A2H4PAY2
PF04275	exclusively conserved in generic viruses	Phosphomevalonate kinase	cholesterol biosynthetic process; cytoplasm; phosphomevalonate kinase activity	Q15126	2126984|Tupanvirus deep ocean|A0A2K9L2X5
PF04285	exclusively conserved in generic viruses	Protein of unknown function (DUF444)		A0A2P9AI38	1126950|Bacillus phage BCP78|G9J261
PF04286	exclusively conserved in generic viruses	Protein of unknown function (DUF445)		A0A2P9ARY3	2024608|Bodo saltans virus|A0A2H4UVV3
PF04293	exclusively conserved in generic viruses	SpoVR like protein		A0A2P9AI48	699370|Thermus phage TMA|F9VHR3
PF04307	exclusively conserved in generic viruses	LexA-binding, inner membrane-associated putative hydrolase		A0A2P9ASX0	458639|Bacillus phage 0305phi8-36|A7KV06
PF04313	exclusively conserved in generic viruses	Type I restriction enzyme R protein N terminus (HSDR_N)	DNA binding; DNA modification; endonuclease activity	A0A2P9ASA4	1965455|Liberibacter phage P-JXGC-3|A0A220A398
PF04321	exclusively conserved in generic viruses	RmlD substrate binding domain		Q9NZL9	554168|Acanthamoeba castellanii mamavirus|G8EBN6
PF04324	exclusively conserved in generic viruses	BFD-like [2Fe-2S] binding domain		A0A2P9ABY9	1837876|Acinetobacter phage vB_AbaM_ME3|A0A172Q0A3
PF04326	exclusively conserved in generic viruses	Putative DNA-binding domain	ATP binding	Q08AF3	10243|Cowpox virus|A0A0K2YV07
PF04343	exclusively conserved in generic viruses	Protein of unknown function, DUF488		A0A2P9AEI7	1805456|Enterobacteria phage SEGD1|A0A142III2
PF04352	exclusively conserved in generic viruses	ProQ/FINO family		A0A2P9ASW8	925986|Erwinia phage phiEa104|E5AG47
PF04355	exclusively conserved in generic viruses	SmpA / OmlA family	outer membrane	A0A2P9AFV6	1191380|Pseudomonas phage YMC/01/01/P52_PAE_BP|J7HXI2
PF04365	exclusively conserved in generic viruses	Ribonuclease toxin, BrnT, of type II toxin-antitoxin system		A0A2P9AG37	1514988|Burkholderia phage BEK|A0A089FGY4
PF04367	exclusively conserved in generic viruses	Protein of unknown function (DUF502)		A0A2P9A9L9	1881285|Vibrio phage 2.275.O._10N.286.54.E11|A0A2I7S9X1
PF04386	exclusively conserved in generic viruses	Stringent starvation protein B		A0A2P9AX75	1429768|Erwinia phage Ea35-70|W6B1A7
PF04389	exclusively conserved in generic viruses	Peptidase family M28		P02786	1983459|Bradyrhizobium phage BDU-MI-1|A0A1X9SGX2
PF04408	exclusively conserved in generic viruses	Helicase associated domain (HA2)	helicase activity	O43143	554168|Acanthamoeba castellanii mamavirus|G8EDR5
PF04423	exclusively conserved in generic viruses	Rad50 zinc hook motif		Q92878	1129192|Bacillus phage BCP8-2|A0A0E3D9P4
PF04430	exclusively conserved in generic viruses	Protein of unknown function (DUF498/DUF598)		Q9BU61	2126984|Tupanvirus deep ocean|A0A2K9L665
PF04434	exclusively conserved in generic viruses	SWIM zinc finger	zinc ion binding	Q8NEG5	1605378|ANMV-1 virus|A0A0C5K847
PF04446	exclusively conserved in generic viruses	tRNAHis guanylyltransferase	magnesium ion binding; tRNA guanylyltransferase activity; tRNA modification	E5RIQ8	554168|Acanthamoeba castellanii mamavirus|G8ECX2
PF04480	exclusively conserved in generic viruses	Protein of unknown function (DUF559)		A0A2P9AHH8	1269028|Acanthamoeba polyphaga moumouvirus|L7RDP2
PF04488	exclusively conserved in generic viruses	Glycosyltransferase sugar-binding region containing DXD motif		A0A0S2Z5J1	554168|Acanthamoeba castellanii mamavirus|G8ED91
PF04493	exclusively conserved in generic viruses	Endonuclease V	DNA repair; endonuclease activity	A0A024R8Q2	212035|Acanthamoeba polyphaga mimivirus|A0A2L2DLB7
PF04500	exclusively conserved in generic viruses	FLYWCH zinc finger domain		Q4VC44	1642929|Lambdina fiscellaria nucleopolyhedrovirus|A0A0E3Z8C3
PF04539	exclusively conserved in generic viruses	Sigma-70 region 3	DNA-binding transcription factor activity; DNA-templated transcription, initiation; regulation of transcription, DNA-templated	A0A2P9AIT9	1141136|Cronobacter phage vB_CsaM_GAP32|K4FB94
PF04542	exclusively conserved in generic viruses	Sigma-70 region 2	DNA-binding transcription factor activity; DNA-templated transcription, initiation; regulation of transcription, DNA-templated	A0A2P9AAD7	1932896|Aeromonas phage 65.2|A0A219YBU9
PF04545	exclusively conserved in generic viruses	Sigma-70, region 4	DNA-binding transcription factor activity; DNA-templated transcription, initiation; regulation of transcription, DNA-templated	A0A2P9ABV5	1978922|Aeromonas phage phiA8-29|A0A1W6DY88
PF04548	exclusively conserved in generic viruses	AIG1 family	GTP binding	Q8ND71	150286|Anguillid herpesvirus 1|A0A1J0REW1
PF04561	exclusively conserved in generic viruses	RNA polymerase Rpb2, domain 2	DNA binding; DNA-directed 5'-3' RNA polymerase activity; transcription, DNA-templated	C9J2Y9	10498|African swine fever virus BA71V|P42487
PF04563	exclusively conserved in generic viruses	RNA polymerase beta subunit	DNA binding; DNA-directed 5'-3' RNA polymerase activity; transcription, DNA-templated	C9J2Y9	10498|African swine fever virus BA71V|P42487
PF04564	exclusively conserved in generic viruses	U-box domain	protein ubiquitination; ubiquitin-protein transferase activity	H3BSK8	554168|Acanthamoeba castellanii mamavirus|G8EBQ1
PF04566	exclusively conserved in generic viruses	RNA polymerase Rpb2, domain 4	DNA binding; DNA-directed 5'-3' RNA polymerase activity; transcription, DNA-templated	C9J2Y9	10498|African swine fever virus BA71V|P42487
PF04572	exclusively conserved in generic viruses	Alpha 1,4-glycosyltransferase conserved region		A0A0S2Z5J1	2109587|Moumouvirus australiensis|A0A2P1ELT8
PF04577	exclusively conserved in generic viruses	Protein of unknown function (DUF563)	transferase activity, transferring glycosyl groups	Q5NDL2	2024608|Bodo saltans virus|A0A2H4UTC1
PF04598	exclusively conserved in generic viruses	Gasdermin family		O60443	10243|Cowpox virus|A0A0K2YSP0
PF04607	exclusively conserved in generic viruses	Region found in RelA / SpoT proteins	guanosine tetraphosphate metabolic process	A0A2P9APA3	396034|Bacillus virus 1|A6XMI8
PF04608	exclusively conserved in generic viruses	Phosphatidylglycerophosphatase A	lipid metabolic process; phosphatidylglycerophosphatase activity	A0A2P9AFN7	1084719|Bacillus virus G|G3MBC5
PF04670	exclusively conserved in generic viruses	Gtr1/RagA G protein conserved region	GTP binding	Q5VZM2	1917232|Only Syngen Nebraska virus 5|A0A1J0F9C5
PF04675	exclusively conserved in generic viruses	DNA ligase N terminus	DNA binding; DNA ligase (ATP) activity; DNA recombination; DNA repair	P18858	587200|Variola virus human/India/Ind3/1967|P33798
PF04679	exclusively conserved in generic viruses	ATP dependent DNA ligase C terminal region	DNA ligase (ATP) activity; DNA recombination; DNA repair	P18858	587200|Variola virus human/India/Ind3/1967|P33798
PF04715	exclusively conserved in generic viruses	Anthranilate synthase component I, N terminal region	biosynthetic process	A0A2P9AMI3	1349409|Pandoravirus dulcis|S4VNU7
PF04724	exclusively conserved in generic viruses	Glycosyltransferase family 17	beta-1,4-mannosylglycoprotein 4-beta-N-acetylglucosaminyltransferase activity; membrane; protein N-linked glycosylation	B2R969	455364|Chrysochromulina ericina virus|A0A0N9QAD0
PF04749	exclusively conserved in generic viruses	PLAC8 family		A1L4L8	1917197|Crucian carp herpesvirus|A0A1J0PK60
PF04758	exclusively conserved in generic viruses	Ribosomal protein S30	intracellular; ribosome; structural constituent of ribosome; translation	P62861	1960247|uncultured archaeal virus|A0A1S5Y312
PF04773	exclusively conserved in generic viruses	FecR protein		A0A2P9AA65	2047876|Lake Baikal phage Baikal-20-5m-C28|A0A2H4N810
PF04777	exclusively conserved in generic viruses	Erv1 / Alr family	oxidation-reduction process; thiol oxidase activity	O00391	10498|African swine fever virus BA71V|Q65163
PF04791	exclusively conserved in generic viruses	LMBR1-like membrane protein		A0A024R0Y9	2024608|Bodo saltans virus|A0A2H4UVB2
PF04849	exclusively conserved in generic viruses	HAP1 N-terminal conserved region		O60296	52996|Dioscorea bacilliform virus|A0A1J0AHH2
PF04879	exclusively conserved in generic viruses	Molybdopterin oxidoreductase Fe4S4 domain	oxidation-reduction process; oxidoreductase activity	A0A2P9AC23	1590550|Escherichia phage RCS47|A0A077SK27
PF04932	exclusively conserved in generic viruses	O-Antigen ligase		A0A2P9AC00	2099336|Anoxybacillus phage A403|A0A2P1JTV1
PF04965	exclusively conserved in generic viruses	Gene 25-like lysozyme		A0A2P9AN38	1229761|Acidithiobacillus phage AcaML1|K4I3Z7
PF04970	exclusively conserved in generic viruses	Lecithin retinol acyltransferase		Q96KN1	475778|Avian encephalomyelitis virus strain Calnek|Q9YLS4
PF04976	exclusively conserved in generic viruses	DMSO reductase anchor subunit (DmsC)	anaerobic electron transport chain; integral component of membrane	A0A2P9ACP4	1590550|Escherichia phage RCS47|A0A077SK59
PF04990	exclusively conserved in generic viruses	RNA polymerase Rpb1, domain 7	DNA binding; DNA-directed 5'-3' RNA polymerase activity; transcription, DNA-templated	P24928	10498|African swine fever virus BA71V|P42486
PF04991	exclusively conserved in generic viruses	LicD family		A0A024R0R7	880160|Bathycoccus sp. RCC1105 virus BpV2|E5EQV8
PF04992	exclusively conserved in generic viruses	RNA polymerase Rpb1, domain 6	DNA binding; DNA-directed 5'-3' RNA polymerase activity; transcription, DNA-templated	P24928	554168|Acanthamoeba castellanii mamavirus|G8EDM3
PF05002	exclusively conserved in generic viruses	SGS domain		B4DYC6	1977638|Hokovirus HKV1|A0A1V0SG74
PF05013	exclusively conserved in generic viruses	N-formylglutamate amidohydrolase		A0A2P9AG38	1775142|Vibrio phage vB_VmeM-32|A0A0U4JBQ5
PF05014	exclusively conserved in generic viruses	Nucleoside 2-deoxyribosyltransferase		H0Y8X4	29342|Clostridium botulinum D phage|Q2WG40
PF05016	exclusively conserved in generic viruses	ParE toxin of type II toxin-antitoxin system, parDE		A0A2P9A9M0	1445809|Bacillus phage vB_BtS_BMBtp3|A0A125RQ76
PF05028	exclusively conserved in generic viruses	Poly (ADP-ribose) glycohydrolase (PARG)	carbohydrate metabolic process; poly(ADP-ribose) glycohydrolase activity	Q86W56	224399|Adoxophyes honmai nucleopolyhedrovirus|Q80LI7
PF05036	exclusively conserved in generic viruses	Sporulation related domain	peptidoglycan binding	A0A2P9A9Z4	1136534|Bacillus phage BCD7|J9PV86
PF05048	exclusively conserved in generic viruses	Periplasmic copper-binding protein (NosD)		Q86XK2	1527469|Bacillus phage Bobb|A0A076G7N8
PF05050	exclusively conserved in generic viruses	Methyltransferase FkbM domain		A0A2P9AFK9	212035|Acanthamoeba polyphaga mimivirus|A0A2L2DJV1
PF05063	exclusively conserved in generic viruses	MT-A70		Q86U44	1983459|Bradyrhizobium phage BDU-MI-1|A0A1X9SGV5
PF05099	exclusively conserved in generic viruses	Tellurite resistance protein TerB		A0A2P9ACQ7	10682|Enterobacteria phage P7|Q1MVI3
PF05118	exclusively conserved in generic viruses	Aspartyl/Asparaginyl beta-hydroxylase	peptidyl-amino acid modification	Q12797	554168|Acanthamoeba castellanii mamavirus|G8EC09
PF05119	exclusively conserved in generic viruses	Phage terminase, small subunit		A0A2P9AMA7	10701|Actinophage RP3|V9H0V4
PF05127	exclusively conserved in generic viruses	Helicase		Q9H0A0	320884|Acipenserid herpesvirus 2|D5FM45
PF05129	exclusively conserved in generic viruses	Transcription elongation factor Elf1 like		K7EN05	1296661|Brevibacillus phage Abouo|S5MP11
PF05139	exclusively conserved in generic viruses	Erythromycin esterase	response to antibiotic	A0A2P9AI61	1868660|uncultured Mediterranean phage|A0A1B1ISB2
PF05147	exclusively conserved in generic viruses	Lanthionine synthetase C-like protein		O43813	2025806|Staphylococcus phage UPMK_1|A0A2H4PQH9
PF05153	exclusively conserved in generic viruses	Myo-inositol oxygenase	cytoplasm; inositol catabolic process; inositol oxygenase activity; iron ion binding; oxidation-reduction process	A6PVH2	2126985|Tupanvirus soda lake|A0A2K9L6K3
PF05154	exclusively conserved in generic viruses	TM2 domain		A0A024R0Z2	1932898|Aeromonas phage 31.2|A0A219YAF1
PF05175	exclusively conserved in generic viruses	Methyltransferase small domain	methyltransferase activity	P55345	1932896|Aeromonas phage 65.2|A0A219YCB7
PF05192	exclusively conserved in generic viruses	MutS domain III	ATP binding; mismatch repair; mismatched DNA binding	O15457	554168|Acanthamoeba castellanii mamavirus|G8ED77
PF05193	exclusively conserved in generic viruses	Peptidase M16 inactive domain		O43847	554168|Acanthamoeba castellanii mamavirus|G8ECU4
PF05198	exclusively conserved in generic viruses	Translation initiation factor IF-3, N-terminal domain	translation initiation factor activity; translational initiation	Q9H2K0	2024264|Agrobacterium phage Atu_ph07|A0A2L0UZ54
PF05199	exclusively conserved in generic viruses	GMC oxidoreductase	oxidation-reduction process; oxidoreductase activity, acting on CH-OH group of donors	A0A024R301	554168|Acanthamoeba castellanii mamavirus|G8EBT9
PF05206	exclusively conserved in generic viruses	Methyltransferase TRM13	methyltransferase activity; tRNA processing	B4DQS9	2024608|Bodo saltans virus|A0A2H4UTL9
PF05219	exclusively conserved in generic viruses	DREV methyltransferase		B2R7Q6	186617|uncultured marine virus|A0A0F7L7S7
PF05221	exclusively conserved in generic viruses	S-adenosyl-L-homocysteine hydrolase		O43865	1349409|Pandoravirus dulcis|S4VPF6
PF05222	exclusively conserved in generic viruses	Alanine dehydrogenase/PNT, N-terminal domain		Q13423	2126984|Tupanvirus deep ocean|A0A2K9L3W7
PF05225	exclusively conserved in generic viruses	helix-turn-helix, Psq domain	DNA binding	Q8N3X6	1296654|Bacillus phage Basilisk|S5MLY0
PF05226	exclusively conserved in generic viruses	CHASE2 domain		A0A2P9AA66	2047876|Lake Baikal phage Baikal-20-5m-C28|A0A2H4N7Z5
PF05231	exclusively conserved in generic viruses	MASE1		A0A2P9AAF2	654926|Ectocarpus siliculosus virus 1 (isolate Kaikoura)|Q8QNA2
PF05348	exclusively conserved in generic viruses	Proteasome maturation factor UMP1		Q9Y244	1421421|Emiliania huxleyi virus 145|V5LQ86
PF05361	exclusively conserved in generic viruses	PKC-activated protein phosphatase-1 inhibitor	cytoplasm; regulation of phosphorylation	Q96A00	687803|Cyanophage S-RIM50|A0A127KLQ8
PF05362	exclusively conserved in generic viruses	Lon protease (S16) C-terminal proteolytic domain	ATP-dependent peptidase activity; proteolysis; serine-type endopeptidase activity	P36776	554168|Acanthamoeba castellanii mamavirus|G8ECW3
PF05368	exclusively conserved in generic viruses	NmrA-like family		A0A2P9AEM1	1977640|Klosneuvirus KNV1|A0A1V0SLC2
PF05406	exclusively conserved in generic viruses	WGR domain		P09874	2024608|Bodo saltans virus|A0A2H4UTL3
PF05433	exclusively conserved in generic viruses	Glycine zipper 2TM domain	outer membrane	A0A2P9AH52	929832|Cyanophage P-RSM6|M4SQG3
PF05443	exclusively conserved in generic viruses	ROS/MUCR transcriptional regulator protein	DNA binding; regulation of transcription, DNA-templated; zinc ion binding	A0A2P9AGC9	1913119|Erythrobacter phage vB_EliS_R6L|A0A1P8VVG0
PF05467	exclusively conserved in generic viruses	Herpesvirus glycoprotein U47		A0A126LAY0	32603|Human betaherpesvirus 6A|A0A0A7RNQ4
PF05473	exclusively conserved in generic viruses	UL45 protein, carbohydrate-binding C-type lectin-like		Q8NIA5	10298|Human alphaherpesvirus 1|A0A089WZ14
PF05495	exclusively conserved in generic viruses	CHY zinc finger	zinc ion binding	Q96PM5	2024608|Bodo saltans virus|A0A2H4UW24
PF05496	exclusively conserved in generic viruses	Holliday junction DNA helicase ruvB N-terminus	DNA recombination; DNA repair; four-way junction helicase activity	A0A2P9AQF3	1084719|Bacillus virus G|G3MBE0
PF05529	exclusively conserved in generic viruses	B-cell receptor-associated protein 31-like	endoplasmic reticulum; integral component of membrane; intracellular protein transport	P51572	2126984|Tupanvirus deep ocean|A0A2K9L834
PF05532	exclusively conserved in generic viruses	CsbD-like		A0A2P9AD47	947980|Lactobacillus phage LF1|E9LUN4
PF05557	exclusively conserved in generic viruses	Mitotic checkpoint protein	mitotic spindle assembly checkpoint	C9JX80	1973452|Faustovirus ST1|A0A1X7C0F4
PF05572	exclusively conserved in generic viruses	Pregnancy-associated plasma protein-A		A0A024R842	554168|Acanthamoeba castellanii mamavirus|G8EBH5
PF05593	exclusively conserved in generic viruses	RHS Repeat		H0YCJ4	1249500|Bacteriophage APSE|A0A1W5K0N1
PF05598	exclusively conserved in generic viruses	Transposase domain (DUF772)		A0A2P9AHB3	1229761|Acidithiobacillus phage AcaML1|K4ICS3
PF05613	exclusively conserved in generic viruses	Human herpesvirus U15 protein		A0A126LAW4	32603|Human betaherpesvirus 6A|A0A140AKB8
PF05635	exclusively conserved in generic viruses	23S rRNA-intervening sequence protein		A0A2P9ADA8	1754209|Aeromonas phage phiARM81mr|A0A1I9KFC4
PF05648	exclusively conserved in generic viruses	Peroxisomal biogenesis factor 11 (PEX11)	integral component of peroxisomal membrane; peroxisome fission	A0A024R4E7	1977631|Catovirus CTV1|A0A1V0S9N2
PF05649	exclusively conserved in generic viruses	Peptidase family M13	proteolysis	P08473	554168|Acanthamoeba castellanii mamavirus|G8EDP3
PF05656	exclusively conserved in generic viruses	Protein of unknown function (DUF805)	integral component of membrane	A0A2P9AB47	755164|Lactobacillus phage LBR48|D6PSS5
PF05670	exclusively conserved in generic viruses	Domain of unknown function (DUF814)		B7Z2L8	1278268|Acanthocystis turfacea Chlorella virus Br0604L|M1HFW2
PF05680	exclusively conserved in generic viruses	ATP synthase E chain	ATP synthesis coupled proton transport; mitochondrial proton-transporting ATP synthase complex, coupling factor F(o); proton transmembrane transporter activity	P56385	1916157|Streptococcus phage IPP17|A0A1S5S8Z5
PF05686	exclusively conserved in generic viruses	Glycosyl transferase family 90		Q7Z4H8	217733|Ambystoma tigrinum stebbensi virus|Q6YH66
PF05700	exclusively conserved in generic viruses	Breast carcinoma amplified sequence 2 (BCAS2)	mRNA processing	O75934	1805949|Bacillus phage Juglone|A0A143FH25
PF05706	exclusively conserved in generic viruses	Cyclin-dependent kinase inhibitor 3 (CDKN3)	phosphoprotein phosphatase activity; protein tyrosine phosphatase activity	Q16667	1881438|Vibrio phage 1.215.A._10N.222.54.F7|A0A2I7RQJ9
PF05711	exclusively conserved in generic viruses	Macrocin-O-methyltransferase (TylF)		A0A2P9AFD4	212035|Acanthamoeba polyphaga mimivirus|A0A2L2DHX7
PF05713	exclusively conserved in generic viruses	Bacterial mobilisation protein (MobC)		A0A2P9ARH4	756281|Cellulophaga phage phi47:1|M1PXS8
PF05717	exclusively conserved in generic viruses	IS66 Orf2 like protein		A0A2P9ALC1	1334246|Leptospira phage vB_LinZ_10-LE1|S5WJH4
PF05721	exclusively conserved in generic viruses	Phytanoyl-CoA dioxygenase (PhyH)		O14832	2126980|Brazilian cedratvirus IHUMI|A0A2R8FEQ7
PF05729	exclusively conserved in generic viruses	NACHT domain		P33076	1923138|Hubei picorna-like virus 56|A0A1L3KKU1
PF05731	exclusively conserved in generic viruses	TROVE domain	RNA binding	P10155	2024264|Agrobacterium phage Atu_ph07|A0A223VZW3
PF05739	exclusively conserved in generic viruses	SNARE domain		A0AVG3	1977631|Catovirus CTV1|A0A1V0SBQ8
PF05741	exclusively conserved in generic viruses	Nanos RNA binding domain		Q8WY41	455364|Chrysochromulina ericina virus|A0A0N7G7P5
PF05742	exclusively conserved in generic viruses	Transport and Golgi organisation 2		A0A0A0MSI5	928301|Fowlpox virus strain NVSL|Q9J5E1
PF05743	exclusively conserved in generic viruses	UEV domain	cellular protein modification process; protein transport	Q8IX04	1977631|Catovirus CTV1|A0A1V0SAU1
PF05746	exclusively conserved in generic viruses	DALR anticodon binding domain	ATP binding; arginine-tRNA ligase activity; arginyl-tRNA aminoacylation	P54136	554168|Acanthamoeba castellanii mamavirus|G8EBA9
PF05762	exclusively conserved in generic viruses	VWA domain containing CoxE-like protein		A0A2P9AE40	462299|Enterobacteria phage VT1-Sakai|Q9EYF7
PF05770	exclusively conserved in generic viruses	Inositol 1, 3, 4-trisphosphate 5/6-kinase	ATP binding; inositol tetrakisphosphate 1-kinase activity; inositol trisphosphate metabolic process; inositol-1,3,4-trisphosphate 5-kinase activity; inositol-1,3,4-trisphosphate 6-kinase activity; intracellular; magnesium ion binding	Q13572	1977638|Hokovirus HKV1|A0A1V0SH10
PF05833	exclusively conserved in generic viruses	Fibronectin-binding protein A N-terminus (FbpA)		G3V4D9	2024608|Bodo saltans virus|A0A2H4UTS7
PF05853	exclusively conserved in generic viruses	beta-keto acid cleavage enzyme	L-lysine catabolic process to acetate; transferase activity	A0A2P9A9J2	1977640|Klosneuvirus KNV1|A0A1V0SL81
PF05872	exclusively conserved in generic viruses	Bacterial protein of unknown function (DUF853)		A0A2P9ALX7	2026102|Klebsiella phage YMC16/01/N133_KPN_BP|A0A248XCZ8
PF05901	exclusively conserved in generic viruses	Excalibur calcium-binding domain		A0A2P9ATL4	1913112|Aeribacillus phage AP45|A0A1L2JY19
PF05903	exclusively conserved in generic viruses	PPPDE putative peptidase domain		A0A024R5P6	1640277|Grapevine Cabernet Sauvignon reovirus|A0A0E3SY69
PF05908	exclusively conserved in generic viruses	Poly-gamma-glutamate hydrolase		A0A2P9AGH9	1815509|Bacillus phage AR9|A0A172JHX8
PF05930	exclusively conserved in generic viruses	Prophage CP4-57 regulatory protein (AlpA)		A0A2P9APE9	2024265|Agrobacterium phage Atu_ph08|A0A2L0V109
PF05934	exclusively conserved in generic viruses	Mid-1-related chloride channel (MCLC)		A0A024R095	1003448|Abalone herpesvirus Taiwan/2004|G8FVT7
PF05951	exclusively conserved in generic viruses	Bacterial protein of unknown function (DUF882)		A0A2P9ANR7	2024264|Agrobacterium phage Atu_ph07|A0A2L0V0V8
PF05954	exclusively conserved in generic viruses	Phage late control gene D protein (GPD)		A0A2P9AN30	1229761|Acidithiobacillus phage AcaML1|K4HZC6
PF05958	exclusively conserved in generic viruses	tRNA (Uracil-5-)-methyltransferase	RNA methyltransferase activity; RNA processing	Q8IZ69	554168|Acanthamoeba castellanii mamavirus|G8EDC2
PF05970	exclusively conserved in generic viruses	PIF1-like helicase	DNA helicase activity; DNA repair; telomere maintenance	Q9H611	1837876|Acinetobacter phage vB_AbaM_ME3|A0A172Q090
PF05977	exclusively conserved in generic viruses	Transmembrane secretion effector		A0A2P9AG90	571950|Streptococcus phage phi-m46.1|D0R099
PF05978	exclusively conserved in generic viruses	Ion channel regulatory protein UNC-93		Q86WB7	1977638|Hokovirus HKV1|A0A1V0SEV2
PF05981	exclusively conserved in generic viruses	CreA protein		A0A2P9AXA8	2053701|Aeromonas phage Ah1|A0A2H4YFD9
PF05990	exclusively conserved in generic viruses	Alpha/beta hydrolase of unknown function (DUF900)		A0A2P9ADN6	1977640|Klosneuvirus KNV1|A0A1V0SKN9
PF05995	exclusively conserved in generic viruses	Cysteine dioxygenase type I	iron ion binding; oxidation-reduction process; oxidoreductase activity, acting on single donors with incorporation of molecular oxygen, incorporation of two atoms of oxygen	Q16878	1269028|Acanthamoeba polyphaga moumouvirus|L7RGE9
PF06035	exclusively conserved in generic viruses	Bacterial transglutaminase-like cysteine proteinase BTLCP		A0A2P9AFB4	1959735|Caulobacter phage Ccr10|A0A1V0E9L0
PF06041	exclusively conserved in generic viruses	Bacterial protein of unknown function (DUF924)		A0A2P9A9R8	1278268|Acanthocystis turfacea Chlorella virus Br0604L|M1HS17
PF06094	exclusively conserved in generic viruses	Gamma-glutamyl cyclotransferase, AIG2-like		M0R0M3	1772305|Arthrobacter phage Laroye|A0A0U4JCC9
PF06114	exclusively conserved in generic viruses	IrrE N-terminal-like domain		A0A2P9ADA7	1913112|Aeribacillus phage AP45|A0A1L2JY13
PF06134	exclusively conserved in generic viruses	L-rhamnose isomerase (RhaA)	L-rhamnose isomerase activity; manganese ion binding; rhamnose metabolic process	A0A2P9ACW8	444474|Lactococcus phage phismq86|A5GZ49
PF06144	exclusively conserved in generic viruses	DNA polymerase III, delta subunit	DNA binding; DNA polymerase III complex; DNA replication; DNA-directed DNA polymerase activity	A0A2P9AK09	871584|Clostridium phage phiCTP1|D9ZNJ1
PF06169	exclusively conserved in generic viruses	Protein of unknown function (DUF982)		A0A2P9AA33	1527771|Mesorhizobium phage vB_MloP_Lo5R7ANS|A0A076YNX6
PF06172	exclusively conserved in generic viruses	Cupin superfamily (DUF985)		A0A2P9AJL3	1349409|Pandoravirus dulcis|A0A291AU44
PF06181	exclusively conserved in generic viruses	Urate oxidase N-terminal		A0A2P9ABX5	1868660|uncultured Mediterranean phage|A0A1B1IVR4
PF06213	exclusively conserved in generic viruses	Cobalamin biosynthesis protein CobT	cobalamin biosynthetic process	A0A2P9AJM5	2048977|Pseudomonas phage nickie|A0A2H4P735
PF06221	exclusively conserved in generic viruses	Putative zinc finger motif, C2HC5-type	nucleus; regulation of transcription, DNA-templated; zinc ion binding	Q15650	1735722|Haloarcula californiae icosahedral virus 1|A0A1C7A3S1
PF06229	exclusively conserved in generic viruses	FRG1-like domain		Q14331	1678078|Mollivirus sibericum|A0A0M4JBM4
PF06233	exclusively conserved in generic viruses	Usg-like family		A0A2P9AGU3	1868660|uncultured Mediterranean phage|A0A1B1IT98
PF06244	exclusively conserved in generic viruses	Coiled-coil domain-containing protein 124		Q96CT7	1247379|Moumouvirus goulette|M1PGN7
PF06268	exclusively conserved in generic viruses	Fascin domain	actin filament binding; protein binding, bridging	Q16658	1678078|Mollivirus sibericum|A0A0M5KA91
PF06293	exclusively conserved in generic viruses	Lipopolysaccharide kinase (Kdo/WaaP) family		Q96S44	1977631|Catovirus CTV1|A0A1V0S9C9
PF06305	exclusively conserved in generic viruses	Lipopolysaccharide assembly protein A domain	integral component of plasma membrane	A0A2P9AWD3	1933063|Bacillus phage vB_BsuM-Goe3|A0A217ERE6
PF06314	exclusively conserved in generic viruses	Acetoacetate decarboxylase (ADC)	lyase activity	A0A2P9AIM9	340016|uncultured virus|A0A218MNG2
PF06319	exclusively conserved in generic viruses	DNA repair protein MmcB-like		A0A2P9AC34	2099336|Anoxybacillus phage A403|A0A2P1JTY9
PF06347	exclusively conserved in generic viruses	Bacterial SH3 domain		A0A2P9ACL0	1698522|Pelagibaca phage vB_PeaS-P1|A0A1B0T6L3
PF06407	exclusively conserved in generic viruses	Borna disease virus P40 protein		Q6P2I7	928296|Borna disease virus-V|P0C797
PF06413	exclusively conserved in generic viruses	Neugrin		Q9NPE2	889956|Prochlorococcus phage MED4-213|M4QHA5
PF06418	exclusively conserved in generic viruses	CTP synthase N-terminus	CTP synthase activity; pyrimidine nucleotide biosynthetic process	P17812	1977638|Hokovirus HKV1|A0A1V0SEP9
PF06424	exclusively conserved in generic viruses	PRP1 splicing factor, N-terminal	mRNA splicing, via spliceosome; nucleus	O94906	12202|Lettuce mosaic virus|O09763
PF06445	exclusively conserved in generic viruses	GyrI-like small molecule binding domain		A0A2P9AVP6	10736|Bacillus phage phi3T|A0A1P8CX48
PF06501	exclusively conserved in generic viruses	Human herpesvirus U55 protein		A0A126LAZ0	32603|Human betaherpesvirus 6A|A0A0A7RNR3
PF06508	exclusively conserved in generic viruses	Queuosine biosynthesis protein QueC		A0A2P9ALJ2	1136534|Bacillus phage BCD7|J9PUC5
PF06522	exclusively conserved in generic viruses	NADH-ubiquinone reductase complex 1 MLRQ subunit		O00483	240426|Squirrelpox virus|U3UBJ1
PF06541	exclusively conserved in generic viruses	Putative ABC-transporter type IV		Q8NBD8	1977631|Catovirus CTV1|A0A1V0SC22
PF06559	exclusively conserved in generic viruses	2'-deoxycytidine 5'-triphosphate deaminase (DCD)	2'-deoxyribonucleotide metabolic process; dCTP deaminase activity	A0A2P9ACV1	1141137|Cronobacter phage vB_CsaP_GAP52|K4FBB6
PF06560	exclusively conserved in generic viruses	Glucose-6-phosphate isomerase (GPI)	cytoplasm; gluconeogenesis; glucose-6-phosphate isomerase activity; glycolytic process	A0A2P9AI97	1792032|Bacillus phage SP-15|A0A127AVW8
PF06568	exclusively conserved in generic viruses	Domain of unknown function (DUF1127)		A0A2P9AAI1	2024264|Agrobacterium phage Atu_ph07|A0A2L0V0D8
PF06628	exclusively conserved in generic viruses	Catalase-related immune-responsive		P04040	2126984|Tupanvirus deep ocean|A0A2K9L572
PF06682	exclusively conserved in generic viruses	SOCE-associated regulatory factor of calcium homoeostasis	integral component of endoplasmic reticulum membrane; regulation of store-operated calcium entry	A0A140VK59	1977640|Klosneuvirus KNV1|A0A1V0SKH5
PF06689	exclusively conserved in generic viruses	ClpX C4-type zinc finger	protein dimerization activity; zinc ion binding	A0A2P9AQ98	2024264|Agrobacterium phage Atu_ph07|A0A2L0UZ48
PF06701	exclusively conserved in generic viruses	Mib_herc2	metal ion binding; protein ubiquitination; ubiquitin-protein transferase activity	O95714	1913571|Acinetobacter phage AM24|A0A1J0MGA6
PF06725	exclusively conserved in generic viruses	3D domain	hydrolase activity, hydrolyzing O-glycosyl compounds; outer membrane; peptidoglycan turnover	A0A2P9AK01	458639|Bacillus phage 0305phi8-36|A7KV71
PF06726	exclusively conserved in generic viruses	Bladder cancer-related protein BC10		P62952	1805464|Citrobacter phage SH1|A0A172JG01
PF06733	exclusively conserved in generic viruses	DEAD_2	ATP binding; ATP-dependent DNA helicase activity; DNA binding	D6RA96	1792032|Bacillus phage SP-15|A0A127AW80
PF06742	exclusively conserved in generic viruses	Protein of unknown function (DUF1214)		A0A2P9ADI6	1917232|Only Syngen Nebraska virus 5|A0A1J0FA30
PF06798	exclusively conserved in generic viruses	PrkA serine protein kinase C-terminal domain		A0A2P9AI65	699370|Thermus phage TMA|F9VHR5
PF06803	exclusively conserved in generic viruses	Protein of unknown function (DUF1232)		Q96K19	1881285|Vibrio phage 2.275.O._10N.286.54.E11|A0A2I7S9Z5
PF06827	exclusively conserved in generic viruses	Zinc finger found in FPG and IleRS		Q9NSE4	1792032|Bacillus phage SP-15|A0A127AWE5
PF06831	exclusively conserved in generic viruses	Formamidopyrimidine-DNA glycosylase H2TH domain	DNA-(apurinic or apyrimidinic site) endonuclease activity; damaged DNA binding; hydrolase activity, hydrolyzing N-glycosyl compounds; nucleotide-excision repair; zinc ion binding	Q8TAT5	554168|Acanthamoeba castellanii mamavirus|G8EBH3
PF06839	exclusively conserved in generic viruses	GRF zinc finger	zinc ion binding	A8K979	328670|Banana streak GF virus|A0A1Q1G411
PF06863	exclusively conserved in generic viruses	Protein of unknown function (DUF1254)		A0A2P9ADJ6	1917232|Only Syngen Nebraska virus 5|A0A1J0FA30
PF06870	exclusively conserved in generic viruses	A49-like RNA polymerase I associated factor	DNA binding; DNA-directed 5'-3' RNA polymerase activity; nucleus; transcription, DNA-templated	Q9GZS1	47418|Phocid alphaherpesvirus 1|Q91E37
PF06941	exclusively conserved in generic viruses	5' nucleotidase, deoxy (Pyrimidine), cytosolic type C protein (NT5C)	5'-nucleotidase activity; deoxyribonucleotide catabolic process	Q8TCD5	554168|Acanthamoeba castellanii mamavirus|G8EBL2
PF06945	exclusively conserved in generic viruses	Protein of unknown function (DUF1289)		A0A2P9AUW9	1161927|Pseudomonas phage Lu11|I1TQH2
PF06965	exclusively conserved in generic viruses	Na+/H+ antiporter 1	integral component of membrane; regulation of pH; sodium ion transport	A0A2P9AC40	2100421|uncultured Caudovirales phage|A0A2H4J5W3
PF07000	exclusively conserved in generic viruses	Protein of unknown function (DUF1308)		Q9BPX7	554168|Acanthamoeba castellanii mamavirus|G8ECT1
PF07002	exclusively conserved in generic viruses	Copine		O75131	1977631|Catovirus CTV1|A0A1V0SAP6
PF07005	exclusively conserved in generic viruses	Putative sugar-binding N-terminal domain		A0A2P9AAB5	1590550|Escherichia phage RCS47|A0A077SLJ7
PF07007	exclusively conserved in generic viruses	Lysozyme inhibitor LprI		A0A2P9AIW2	1718840|Acinetobacter phage Ab105-1phi|A0A0P0IRF2
PF07043	exclusively conserved in generic viruses	Protein of unknown function (DUF1328)	plasma membrane	A0A2P9AKA0	1647537|Moraxella phage Mcat21|A0A0R6PJ30
PF07065	exclusively conserved in generic viruses	D123	cell cycle	H7BZW7	554168|Acanthamoeba castellanii mamavirus|G8EC05
PF07139	exclusively conserved in generic viruses	Protein of unknown function (DUF1387)		Q86XZ4	1986118|Ball python nidovirus 1|A0A076PY83
PF07140	exclusively conserved in generic viruses	Interferon gamma receptor (IFNGR1)	cytokine binding; membrane	P15260	587200|Variola virus human/India/Ind3/1967|Q76PU6
PF07142	exclusively conserved in generic viruses	Repeat of unknown function (DUF1388)		P12036	217733|Ambystoma tigrinum stebbensi virus|Q6YH51
PF07167	exclusively conserved in generic viruses	Poly-beta-hydroxybutyrate polymerase (PhaC) N-terminus	poly-hydroxybutyrate biosynthetic process	A0A2P9ASJ7	1916170|Streptococcus phage IPP30|A0A1S5SB55
PF07238	exclusively conserved in generic viruses	PilZ domain	cyclic-di-GMP binding	A0A2P9APM1	1792032|Bacillus phage SP-15|A0A127AWD4
PF07264	exclusively conserved in generic viruses	Etoposide-induced protein 2.4 (EI24)		O14681	212035|Acanthamoeba polyphaga mimivirus|A0A2L2DLU9
PF07366	exclusively conserved in generic viruses	SnoaL-like polyketide cyclase	polyketide metabolic process	A0A2P9AH68	2126984|Tupanvirus deep ocean|A0A2K9L9F9
PF07402	exclusively conserved in generic viruses	Human herpesvirus U26 protein	integral component of membrane	A0A126LAX7	32603|Human betaherpesvirus 6A|A0A0A7RSJ7
PF07443	exclusively conserved in generic viruses	HepA-related protein (HARP)		Q9NZC9	2100421|uncultured Caudovirales phage|A0A2H4J786
PF07452	exclusively conserved in generic viruses	CHRD domain		Q9H2X0	1450746|Pithovirus sibericum|W5S600
PF07470	exclusively conserved in generic viruses	Glycosyl Hydrolase Family 88		A0A2P9AIN4	1474867|Aureococcus anophagefferens virus|A0A076FHF6
PF07478	exclusively conserved in generic viruses	D-ala D-ala ligase C-terminus	D-alanine-D-alanine ligase activity	A0A2P9AAQ4	2024608|Bodo saltans virus|A0A2H4UVJ7
PF07486	exclusively conserved in generic viruses	Cell Wall Hydrolase	hydrolase activity	A0A2P9ACG9	2010329|Acidovorax phage ACP17|A0A218M300
PF07498	exclusively conserved in generic viruses	Rho termination factor, N-terminal domain	DNA-templated transcription, termination	A0A2P9AK13	46014|Acholeplasma virus L2|P42539
PF07500	exclusively conserved in generic viruses	Transcription factor S-II (TFIIS), central domain	transcription, DNA-templated	O75764	10500|African swine fever virus Malawi LIL 20/1|P0C8F6
PF07506	exclusively conserved in generic viruses	RepB plasmid partitioning protein		A0A2P9AGM9	1932118|Ochrobactrum phage POI1126|A0A240F4U0
PF07508	exclusively conserved in generic viruses	Recombinase	DNA binding; recombinase activity	A0A2P9AGI7	1229761|Acidithiobacillus phage AcaML1|K4ICM1
PF07525	exclusively conserved in generic viruses	SOCS box		O14508	1414671|Solenopsis invicta densovirus|U5TQX7
PF07534	exclusively conserved in generic viruses	TLD		Q8NI08	111874|Neodiprion sertifer nucleopolyhedrovirus|Q6JKC1
PF07541	exclusively conserved in generic viruses	Eukaryotic translation initiation factor 2 alpha subunit	RNA binding; translation initiation factor activity	P05198	1977631|Catovirus CTV1|A0A1V0SC11
PF07549	exclusively conserved in generic viruses	SecD/SecF GG Motif		A0A2P9ABA6	1868660|uncultured Mediterranean phage|A0A1B1IVP7
PF07646	exclusively conserved in generic viruses	Kelch motif	protein binding	Q6P3S6	1416740|Goatpox virus FZ|A0A075CIH9
PF07647	exclusively conserved in generic viruses	SAM domain (Sterile alpha motif)	protein binding	O15197	212035|Acanthamoeba polyphaga mimivirus|A0A2L2DIM0
PF07653	exclusively conserved in generic viruses	Variant SH3 domain	protein binding	A1X283	1988039|Mimivirus AB-566-O17|A0A1X9VNR8
PF07662	exclusively conserved in generic viruses	Na+ dependent nucleoside transporter C-terminus		B7Z3L5	523909|Musca domestica salivary gland hypertrophy virus|B2YG43
PF07676	exclusively conserved in generic viruses	WD40-like Beta Propeller Repeat		A0A2P9AQG2	212035|Acanthamoeba polyphaga mimivirus|A0A0G2Y4A3
PF07679	exclusively conserved in generic viruses	Immunoglobulin I-set domain		A1L4F5	928301|Fowlpox virus strain NVSL|Q9J597
PF07681	exclusively conserved in generic viruses	DoxX		A0A2P9ABV1	1977640|Klosneuvirus KNV1|A0A1V0SKA4
PF07690	exclusively conserved in generic viruses	Major Facilitator Superfamily	integral component of membrane; transmembrane transport	O15403	2024608|Bodo saltans virus|A0A2H4UVM2
PF07691	exclusively conserved in generic viruses	PA14 domain		E9PHD9	880159|Bathycoccus sp. RCC1105 virus BpV1|E5ESL5
PF07693	exclusively conserved in generic viruses	KAP family P-loop domain		Q9ULH0	1470458|Campylobacter phage CJIE4-1|X2KLG0
PF07715	exclusively conserved in generic viruses	TonB-dependent Receptor Plug Domain		A0A2P9AKM8	1718842|Acinetobacter phage Ab105-3phi|A0A0P0I887
PF07722	exclusively conserved in generic viruses	Peptidase C26	hydrolase activity	Q92820	1622234|Citrobacter phage CVT22|A0A0R6CN44
PF07724	exclusively conserved in generic viruses	AAA domain (Cdc48 subfamily)	ATP binding	O76031	2024264|Agrobacterium phage Atu_ph07|A0A223W0B1
PF07726	exclusively conserved in generic viruses	ATPase family associated with various cellular activities (AAA)	ATP binding; ATPase activity	A0A2P9AG07	1084719|Bacillus virus G|G3MAU6
PF07728	exclusively conserved in generic viruses	AAA domain (dynein-related subfamily)	ATP binding; ATPase activity	A3KMH1	1797140|Acidianus tailed spindle virus|A0A125SJ68
PF07731	exclusively conserved in generic viruses	Multicopper oxidase	copper ion binding; oxidation-reduction process; oxidoreductase activity	P00450	1977631|Catovirus CTV1|A0A1V0S9F1
PF07732	exclusively conserved in generic viruses	Multicopper oxidase	copper ion binding	P00450	1977631|Catovirus CTV1|A0A1V0S9F1
PF07733	exclusively conserved in generic viruses	Bacterial DNA polymerase III alpha subunit	3'-5' exonuclease activity; DNA replication	A0A2P9AK33	2024264|Agrobacterium phage Atu_ph07|A0A223VZZ0
PF07738	exclusively conserved in generic viruses	Sad1 / UNC-like C-terminal		O94901	880159|Bathycoccus sp. RCC1105 virus BpV1|E5ESI2
PF07750	exclusively conserved in generic viruses	GcrA cell cycle regulator		A0A2P9ACR7	2024265|Agrobacterium phage Atu_ph08|A0A2L0V0Z4
PF07798	exclusively conserved in generic viruses	Protein of unknown function (DUF1640)		Q9GZT6	1072683|Liberibacter phage FP2|G1CCI3
PF07819	exclusively conserved in generic viruses	PGAP1-like protein	hydrolase activity, acting on ester bonds	Q75T13	1977638|Hokovirus HKV1|A0A1V0SGM5
PF07831	exclusively conserved in generic viruses	Pyrimidine nucleoside phosphorylase C-terminal domain	pyrimidine nucleoside metabolic process; transferase activity, transferring pentosyl groups	A0A1W2PQK0	1572712|Geobacillus virus E3|A0A0H3UZD4
PF07847	exclusively conserved in generic viruses	PCO_ADO	oxidation-reduction process; oxidoreductase activity, acting on single donors with incorporation of molecular oxygen, incorporation of two atoms of oxygen	B3KXN9	743535|uncultured phage MedDCM-OCT-S04-C1035|D6PEE9
PF07859	exclusively conserved in generic viruses	alpha/beta hydrolase fold	hydrolase activity; metabolic process	A0A0A0MTJ9	554168|Acanthamoeba castellanii mamavirus|G8EDQ0
PF07883	exclusively conserved in generic viruses	Cupin domain		A0A2P9A9U5	554168|Acanthamoeba castellanii mamavirus|G8EB53
PF07885	exclusively conserved in generic viruses	Ion channel		O00180	1278268|Acanthocystis turfacea Chlorella virus Br0604L|M1HHY8
PF07896	exclusively conserved in generic viruses	Protein of unknown function (DUF1674)		A0A2P9AUM1	340016|uncultured virus|A0A218MKE3
PF07927	exclusively conserved in generic viruses	HicA toxin of bacterial toxin-antitoxin,	mRNA binding	A0A2P9APR0	1628721|Acinetobacter phage YMC11/11/R3177|A0A0D4DC32
PF07931	exclusively conserved in generic viruses	Chloramphenicol phosphotransferase-like protein	ATP binding; transferase activity	B7Z785	1605721|Pandoravirus inopinatum|A0A0B5IVR5
PF07943	exclusively conserved in generic viruses	Penicillin-binding protein 5, C-terminal domain	proteolysis; serine-type D-Ala-D-Ala carboxypeptidase activity	A0A2P9AVE7	563769|Stx2-converting phage 1717|B6DZZ7
PF07947	exclusively conserved in generic viruses	YhhN family	integral component of membrane	Q8N2M4	1542132|Dickeya phage phiDP10.3|A0A140XAH6
PF07967	exclusively conserved in generic viruses	C3HC zinc finger-like	nucleus; zinc ion binding	Q86WB0	1128424|Helicoverpa zea nudivirus 2|G9I038
PF07973	exclusively conserved in generic viruses	Threonyl and Alanyl tRNA synthetase second additional domain	ATP binding; aminoacyl-tRNA ligase activity; tRNA aminoacylation	A2RTX5	2024264|Agrobacterium phage Atu_ph07|A0A2L0V0X0
PF07974	exclusively conserved in generic viruses	EGF-like domain		A1L306	1678078|Mollivirus sibericum|A0A0M4JT11
PF07992	exclusively conserved in generic viruses	Pyridine nucleotide-disulphide oxidoreductase	oxidation-reduction process; oxidoreductase activity	O95831	1084719|Bacillus virus G|G3MA85
PF07998	exclusively conserved in generic viruses	Peptidase family M54	zinc ion binding	A0A024R8K0	1977638|Hokovirus HKV1|A0A1V0SFE8
PF08005	exclusively conserved in generic viruses	PHR domain		O75592	1283338|Staphylococcus phage Twort DSM 17442|Q4Z9C7
PF08007	exclusively conserved in generic viruses	Cupin superfamily protein		Q8IUF8	929832|Cyanophage P-RSM6|M4SKV9
PF08031	exclusively conserved in generic viruses	Berberine and berberine like	flavin adenine dinucleotide binding; oxidation-reduction process; oxidoreductase activity	A0A2P9ACK2	1349409|Pandoravirus dulcis|S4VRT3
PF08073	exclusively conserved in generic viruses	CHDNT (NUC034) domain		Q12873	1842663|Powai lake megavirus|A0A167RJN6
PF08123	exclusively conserved in generic viruses	Histone methylation protein DOT1	histone-lysine N-methyltransferase activity	Q8TEK3	97195|Heterosigma akashiwo virus 01|A0A1C9C550
PF08125	exclusively conserved in generic viruses	Mannitol dehydrogenase C-terminal domain	coenzyme binding; oxidation-reduction process; oxidoreductase activity	A0A2P9AB11	373997|Micromonas pusilla virus PL1|G8DCZ3
PF08148	exclusively conserved in generic viruses	DSHCT (NUC185) domain		P42285	1278268|Acanthocystis turfacea Chlorella virus Br0604L|M1HBX1
PF08202	exclusively conserved in generic viruses	Mis12-Mtw1 protein family	MIS12/MIND type complex; cell division; chromosome segregation	Q9H410	2041210|Lactobacillus phage LpeD|A0A291I9L2
PF08207	exclusively conserved in generic viruses	Elongation factor P (EF-P) KOW-like domain		A0A2P9AHL7	2023057|Orpheovirus IHUMI-LCC2|A0A2I2L3F7
PF08212	exclusively conserved in generic viruses	Lipocalin-like domain		P05090	554168|Acanthamoeba castellanii mamavirus|G8EBZ9
PF08220	exclusively conserved in generic viruses	DeoR-like helix-turn-helix domain	DNA-binding transcription factor activity; intracellular; regulation of transcription, DNA-templated	A0A2P9A9W1	1590550|Escherichia phage RCS47|A0A077SK06
PF08238	exclusively conserved in generic viruses	Sel1 repeat		O00418	554168|Acanthamoeba castellanii mamavirus|G8EBS1
PF08239	exclusively conserved in generic viruses	Bacterial SH3 domain		O75592	2024263|Agrobacterium phage Atu_ph04|A0A223VZK2
PF08240	exclusively conserved in generic viruses	Alcohol dehydrogenase GroES-like domain	oxidation-reduction process	P00325	554168|Acanthamoeba castellanii mamavirus|G8EDL9
PF08241	exclusively conserved in generic viruses	Methyltransferase domain	metabolic process; methyltransferase activity	O43709	212035|Acanthamoeba polyphaga mimivirus|A0A2L2DI80
PF08242	exclusively conserved in generic viruses	Methyltransferase domain		P49327	1493511|Synechococcus phage ACG-2014f|A0A0E3EVZ8
PF08244	exclusively conserved in generic viruses	Glycosyl hydrolases family 32 C terminal		A0A2P9AWY3	941058|Bacillus phage SP-10|F8WPR5
PF08246	exclusively conserved in generic viruses	Cathepsin propeptide inhibitor domain (I29)		O60911	46015|Autographa californica nucleopolyhedrovirus|P25783
PF08264	exclusively conserved in generic viruses	Anticodon-binding domain of tRNA	aminoacyl-tRNA ligase activity; tRNA aminoacylation for protein translation	P26640	212035|Acanthamoeba polyphaga mimivirus|A0A2L2DIU5
PF08271	exclusively conserved in generic viruses	TFIIB zinc-binding		P29083	554168|Acanthamoeba castellanii mamavirus|G8ECW1
PF08275	exclusively conserved in generic viruses	DNA primase catalytic core, N-terminal domain		A0A2P9AIU6	491893|Abalone shriveling syndrome-associated virus|B8Q5B5
PF08279	exclusively conserved in generic viruses	HTH domain		A0A2P9AGH7	1815509|Bacillus phage AR9|A0A172JHS1
PF08281	exclusively conserved in generic viruses	Sigma-70, region 4	DNA binding; DNA-binding transcription factor activity; DNA-templated transcription, initiation; regulation of transcription, DNA-templated; sigma factor activity	A0A2P9AAD7	1913112|Aeribacillus phage AP45|A0A1L2JY33
PF08282	exclusively conserved in generic viruses	haloacid dehalogenase-like hydrolase		O14983	1049283|Acinetobacter phage ZZ1|I3WW28
PF08291	exclusively conserved in generic viruses	Peptidase M15		A0A2P9ASM3	1986030|Human gokushovirus|A0A1X9Q0V8
PF08298	exclusively conserved in generic viruses	PrkA AAA domain		A0A2P9AI65	2137242|Marseillevirus Shanghai 1|A0A2R3ZQQ2
PF08299	exclusively conserved in generic viruses	Bacterial dnaA protein helix-turn-helix	ATP binding; DNA replication initiation; regulation of DNA replication; sequence-specific DNA binding	A0A2P9ACM5	1503929|Aurantimonas phage AmM-1|A0A0A8IKB2
PF08373	exclusively conserved in generic viruses	RAP domain		Q14296	1903266|Cedratvirus A11|A0A1M7XUG5
PF08388	exclusively conserved in generic viruses	Group II intron, maturase-specific domain		A0A2P9ARV5	1754217|Pseudomonas phage phi3|A0A0U4J920
PF08401	exclusively conserved in generic viruses	Domain of unknown function (DUF1738)		A0A2P9AGT3	1959735|Caulobacter phage Ccr10|A0A1V0E9Z2
PF08402	exclusively conserved in generic viruses	TOBE domain	ATP binding; ATP-binding cassette (ABC) transporter complex; transmembrane transport; transmembrane transporter activity	A0A2P9AAW2	280702|Mycoplasma phage phiMFV1|Q6GZ03
PF08403	exclusively conserved in generic viruses	Amino acid permease N-terminal		P55011	880162|Ostreococcus lucimarinus virus 1|E5ES30
PF08406	exclusively conserved in generic viruses	CbbQ/NirQ/NorQ C-terminal		A0A2P9AJP9	536444|Cyanophage P-RSM1|M4QHU4
PF08410	exclusively conserved in generic viruses	Domain of unknown function (DUF1737)		A0A2P9AK65	1673887|Citrobacter phage IME-CF2|A0A0K0QS24
PF08421	exclusively conserved in generic viruses	Putative zinc binding domain		A0A2P9AM36	2024608|Bodo saltans virus|A0A2H4UUL2
PF08423	exclusively conserved in generic viruses	Rad51		O15315	1273746|Halovirus HCTV-1|R4T869
PF08439	exclusively conserved in generic viruses	Oligopeptidase F		A0A2P9ANP5	1860192|Streptococcus phage phiZJ20091101-3|A0A1X9I5X5
PF08443	exclusively conserved in generic viruses	RimK-like ATP-grasp domain		A0A2P9AIF2	1622234|Citrobacter phage CVT22|A0A0R5ZWQ5
PF08447	exclusively conserved in generic viruses	PAS fold	protein binding	A0A087WVE9	231992|Feldmannia irregularis virus a|Q6XLV6
PF08448	exclusively conserved in generic viruses	PAS fold		A0A2P9A9S7	261726|Vibrio virus VP882|A2I306
PF08471	exclusively conserved in generic viruses	Class II vitamin B12-dependent ribonucleotide reductase	cobalt ion binding; oxidation-reduction process; ribonucleoside-diphosphate reductase activity, thioredoxin disulfide as acceptor	A0A2P9APQ8	1983459|Bradyrhizobium phage BDU-MI-1|A0A1X9SGV9
PF08477	exclusively conserved in generic viruses	Ras of Complex, Roc, domain of DAPkinase		Q38SD2	2126980|Brazilian cedratvirus IHUMI|A0A2R8FFF6
PF08483	exclusively conserved in generic viruses	IstB-like ATP binding N-terminal		A0A2P9AGI3	1229761|Acidithiobacillus phage AcaML1|K4HZD4
PF08484	exclusively conserved in generic viruses	C-methyltransferase C-terminal domain		A0A2P9AM36	2024608|Bodo saltans virus|A0A2H4UUL2
PF08487	exclusively conserved in generic viruses	Vault protein inter-alpha-trypsin domain		B7ZKJ8	2126984|Tupanvirus deep ocean|A0A2K9L4N5
PF08519	exclusively conserved in generic viruses	Replication factor RFC1 C terminal domain	ATP binding; DNA clamp loader activity; DNA replication; DNA replication factor C complex	P35251	554168|Acanthamoeba castellanii mamavirus|G8EDC8
PF08523	exclusively conserved in generic viruses	Multiprotein bridging factor 1		O60869	1278268|Acanthocystis turfacea Chlorella virus Br0604L|M1HRW3
PF08534	exclusively conserved in generic viruses	Redoxin	oxidoreductase activity	P30044	1589733|Cyanophage P-TIM40|A0A0C5AE74
PF08542	exclusively conserved in generic viruses	Replication factor C C-terminal domain		P35249	554168|Acanthamoeba castellanii mamavirus|G8EDB2
PF08544	exclusively conserved in generic viruses	GHMP kinases C terminal		P51570	2023996|Synechococcus phage Bellamy|A0A222YW25
PF08557	exclusively conserved in generic viruses	Sphingolipid Delta4-desaturase (DES)		O15121	1421421|Emiliania huxleyi virus 145|V5LPZ6
PF08564	exclusively conserved in generic viruses	Cdc37 C terminal domain		Q16543	35343|Pseudomonas virus phiCTX|Q9ZXJ5
PF08598	exclusively conserved in generic viruses	Sds3-like		G5E9I4	12417|Lactobacillus phage phiadh|Q9T1E3
PF08603	exclusively conserved in generic viruses	Adenylate cyclase associated (CAP) C terminal	actin binding; cytoskeleton organization	P40123	1394979|Cannes 8 virus|T2AY70
PF08613	exclusively conserved in generic viruses	Cyclin	protein kinase binding; regulation of cyclin-dependent protein serine/threonine kinase activity	A0A024R432	2024608|Bodo saltans virus|A0A2H4UTL6
PF08614	exclusively conserved in generic viruses	Autophagy protein 16 (ATG16)		Q17RG0	38170|Avian orthoreovirus|A0A0B6VM68
PF08645	exclusively conserved in generic viruses	Polynucleotide kinase 3 phosphatase		Q96T60	46015|Autographa californica nucleopolyhedrovirus|A0A097PV05
PF08659	exclusively conserved in generic viruses	KR domain		P49327	756275|Synechococcus phage S-CBS4|H2BCP9
PF08662	exclusively conserved in generic viruses	Eukaryotic translation initiation factor eIF2A		A4D210	1128131|Moumouvirus Monve|H2ED24
PF08676	exclusively conserved in generic viruses	MutL C terminal dimerisation domain	ATP binding; mismatch repair	P54278	949124|Wolbachia endosymbiont wVitA of Nasonia vitripennis phage WOVitA1|E9P601
PF08681	exclusively conserved in generic viruses	Protein of unknown function (DUF1778)		A0A2P9AFS2	1983459|Bradyrhizobium phage BDU-MI-1|A0A1X9SH43
PF08695	exclusively conserved in generic viruses	Cytochrome oxidase complex assembly protein 1		Q9GZY4	11520|Influenza B virus|A0A2P1KQ13
PF08724	exclusively conserved in generic viruses	Rep protein catalytic domain like		A0A126LB20	32603|Human betaherpesvirus 6A|A0A0A7RSS7
PF08740	exclusively conserved in generic viruses	BCS1 N terminal	mitochondrial respiratory chain complex III assembly	A0A024R467	1211640|Caulobacter phage CcrColossus|K4JUS4
PF08770	exclusively conserved in generic viruses	Sulphur oxidation protein SoxZ		A0A2P9AHF4	340016|uncultured virus|A0A218MKF3
PF08774	exclusively conserved in generic viruses	VRR-NUC domain	hydrolase activity, acting on ester bonds	Q9Y2M0	1664246|Achromobacter phage phiAxp-2|A0A0K2FHA5
PF08797	exclusively conserved in generic viruses	HIRAN domain	hydrolase activity, acting on acid anhydrides, in phosphorus-containing anhydrides; nucleic acid binding; zinc ion binding	Q14527	1084719|Bacillus virus G|G3M9Z4
PF08808	exclusively conserved in generic viruses	RES domain		A0A2P9A9M5	66797|Bacillus virus SPbeta|O64086
PF08826	exclusively conserved in generic viruses	DMPK coiled coil domain like	ATP binding; protein phosphorylation; protein serine/threonine kinase activity	Q09013	1278268|Acanthocystis turfacea Chlorella virus Br0604L|M1HBG5
PF08972	exclusively conserved in generic viruses	Domain of unknown function (DUF1902)		A0A2P9ACX6	1647458|Salmonella phage SEN22|A0A0M4R2Z9
PF08975	exclusively conserved in generic viruses	Domain of unknown function (DUF1868)		A0A2P9AWD7	1465751|Anopheles minimus irodovirus|W8R9J4
PF09011	exclusively conserved in generic viruses	HMG-box domain		P09429	455364|Chrysochromulina ericina virus|A0A0N9QR59
PF09084	exclusively conserved in generic viruses	NMT1/THI5 like		A0A2P9ADZ8	1084719|Bacillus virus G|G3M9Z0
PF09162	exclusively conserved in generic viruses	Tap, RNA-binding	RNA binding; cytoplasm; mRNA export from nucleus; nucleus	Q9GZY0	1046267|Operophtera brumata nucleopolyhedrovirus|A0A2H4UZQ5
PF09173	exclusively conserved in generic viruses	Initiation factor eIF2 gamma, C terminal		P41091	2024608|Bodo saltans virus|A0A2H4UVR3
PF09180	exclusively conserved in generic viruses	Prolyl-tRNA synthetase, C-terminal	ATP binding; cytoplasm; nucleotide binding; proline-tRNA ligase activity; prolyl-tRNA aminoacylation	P07814	1977631|Catovirus CTV1|A0A1V0SAY0
PF09286	exclusively conserved in generic viruses	Pro-kumamolisin, activation domain	serine-type peptidase activity	O14773	1977640|Klosneuvirus KNV1|A0A1V0SLL0
PF09334	exclusively conserved in generic viruses	tRNA synthetases class I (M)	ATP binding; aminoacyl-tRNA ligase activity; nucleotide binding; tRNA aminoacylation for protein translation	P56192	554168|Acanthamoeba castellanii mamavirus|G8EB84
PF09335	exclusively conserved in generic viruses	SNARE associated Golgi protein		Q5BJD5	1289596|Streptococcus phage phi30c|M1Q152
PF09339	exclusively conserved in generic viruses	IclR helix-turn-helix domain	DNA binding; regulation of transcription, DNA-templated	A0A2P9ADT3	1032474|Aeropyrum pernix ovoid virus 1|G3CAU6
PF09346	exclusively conserved in generic viruses	SMI1 / KNR4 family (SUKH-1)		Q9UK99	66797|Bacillus virus SPbeta|O64022
PF09358	exclusively conserved in generic viruses	Ubiquitin fold domain		P22314	1977631|Catovirus CTV1|A0A1V0SAV8
PF09369	exclusively conserved in generic viruses	Domain of unknown function (DUF1998)		A0A2P9ALH2	1868660|uncultured Mediterranean phage|A0A1B1IUF6
PF09382	exclusively conserved in generic viruses	RQC domain	ATP-dependent 3'-5' DNA helicase activity; DNA repair; DNA replication	P54132	554168|Acanthamoeba castellanii mamavirus|G8ED07
PF09397	exclusively conserved in generic viruses	Ftsk gamma domain		A0A2P9AKE5	1868826|Bacillus phage vB_BtS_BMBtp14|A0A1B1P7C1
PF09409	exclusively conserved in generic viruses	PUB domain		Q96EP0	1977640|Klosneuvirus KNV1|A0A1V0SKK9
PF09423	exclusively conserved in generic viruses	PhoD-like phosphatase		A0A2P9AKQ0	1527515|Idiomarinaceae phage Phi1M2-2|A0A088F7A2
PF09424	exclusively conserved in generic viruses	Yqey-like protein		A0A2P9AIW0	1837876|Acinetobacter phage vB_AbaM_ME3|A0A172Q0M1
PF09445	exclusively conserved in generic viruses	RNA cap guanine-N2 methyltransferase	7-methylguanosine RNA capping; RNA methylation; methyltransferase activity	Q96RS0	554168|Acanthamoeba castellanii mamavirus|G8ED38
PF09587	exclusively conserved in generic viruses	Bacterial capsule synthesis protein PGA_cap		A0A2P9AGR0	1349409|Pandoravirus dulcis|S4VS02
PF09588	exclusively conserved in generic viruses	YqaJ-like viral recombinase domain		Q71N00	10498|African swine fever virus BA71V|Q65182
PF09668	exclusively conserved in generic viruses	Aspartyl protease	aspartic-type endopeptidase activity; proteolysis	Q8WTU0	1977640|Klosneuvirus KNV1|A0A1V0SKK9
PF09722	exclusively conserved in generic viruses	Protein of unknown function (DUF2384)		A0A2P9A9P5	1527511|Mycobacterium phage Hades|A0A076YRR2
PF09763	exclusively conserved in generic viruses	Exocyst complex component Sec3	exocyst; exocytosis	Q9NV70	38170|Avian orthoreovirus|A0A0U1Z6J9
PF09787	exclusively conserved in generic viruses	Golgin subfamily A member 5	Golgi organization	Q8TBA6	1654891|Salmonella phage 38|A0A0N7CDF2
PF09810	exclusively conserved in generic viruses	Exonuclease V - a 5' deoxyribonuclease	single-stranded DNA 5'-3' exodeoxyribonuclease activity	Q9H790	741995|Chlamys acute necrobiotic virus|F6J0C7
PF09825	exclusively conserved in generic viruses	Biotin-protein ligase, N terminal		P50747	2047876|Lake Baikal phage Baikal-20-5m-C28|A0A2H4N819
PF09828	exclusively conserved in generic viruses	Chromate resistance exported protein		A0A2P9ACC6	1897640|Ochrobactrum phage POA1180|A0A219VHC0
PF09834	exclusively conserved in generic viruses	Predicted membrane protein (DUF2061)		A0A2P9AIT3	1838151|Freshwater phage uvFW-CGR-AMD-COM-C203|A0A1B0XTK5
PF09848	exclusively conserved in generic viruses	Uncharacterized conserved protein (DUF2075)		Q08AF3	12082|Human poliovirus 1 strain Sabin|Q7TBN2
PF09907	exclusively conserved in generic viruses	HigB_toxin, RelE-like toxic component of a toxin-antitoxin system	hydrolase activity, acting on ester bonds	A0A2P9AH85	196242|Enterobacteria phage BP-4795|Q6H9Y1
PF09954	exclusively conserved in generic viruses	Uncharacterized protein conserved in bacteria (DUF2188)		A0A2P9APZ3	1821561|Gordonia phage Schwabeltier|A0A142KA22
PF09981	exclusively conserved in generic viruses	Uncharacterized protein conserved in bacteria (DUF2218)		A0A2P9ATX8	340016|uncultured virus|A0A218MNG7
PF09992	exclusively conserved in generic viruses	Phosphodiester glycosidase		K7EL75	1465751|Anopheles minimus irodovirus|W8QRB2
PF10033	exclusively conserved in generic viruses	Autophagy-related protein 13	Atg1/ULK1 kinase complex; autophagy	O75143	2023057|Orpheovirus IHUMI-LCC2|A0A2I2L483
PF10049	exclusively conserved in generic viruses	Protein of unknown function (DUF2283)		A0A2P9AUY6	1629953|Marinitoga camini virus 2|A0A139ZPP0
PF10073	exclusively conserved in generic viruses	Uncharacterized protein conserved in bacteria (DUF2312)		A0A2P9AUG0	1161931|Agrobacterium phage 7-7-1|J7FAQ3
PF10110	exclusively conserved in generic viruses	Membrane domain of glycerophosphoryl diester phosphodiesterase		A0A2P9AG05	432371|environmental halophage 1 AAJ-2005|Q2XUX2
PF10237	exclusively conserved in generic viruses	Probable N6-adenine methyltransferase		A0A024RDN3	2024608|Bodo saltans virus|A0A2H4UWA2
PF10250	exclusively conserved in generic viruses	GDP-fucose protein O-fucosyltransferase		Q9H488	2126980|Brazilian cedratvirus IHUMI|A0A2R8FFM4
PF10262	exclusively conserved in generic viruses	Rdx family		P59797	11676|Human immunodeficiency virus 1|A0A1D9J082
PF10263	exclusively conserved in generic viruses	SprT-like family		A0A024R3U2	1932900|Aeromonas phage 44RR2.8t.2|A0A219Y9S5
PF10269	exclusively conserved in generic viruses	Transmembrane Fragile-X-F protein		Q9H2L4	2041515|Gordonia phage Patio|A0A2D2W4V7
PF10276	exclusively conserved in generic viruses	Zinc-finger domain		O75380	340016|uncultured virus|A0A218MKG4
PF10282	exclusively conserved in generic viruses	Lactonase, 7-bladed beta-propeller		A0A2P9ADX1	754067|Salicola phage CGphi29|M4QPW5
PF10391	exclusively conserved in generic viruses	Fingers domain of DNA polymerase lambda	DNA binding; DNA polymerase activity; nucleus	P04053	554168|Acanthamoeba castellanii mamavirus|G8ED36
PF10408	exclusively conserved in generic viruses	Ubiquitin elongating factor core	protein ubiquitination; ubiquitin ligase complex; ubiquitin-dependent protein catabolic process; ubiquitin-ubiquitin ligase activity	O95155	1977640|Klosneuvirus KNV1|A0A1V0SHW0
PF10421	exclusively conserved in generic viruses	2'-5'-oligoadenylate synthetase 1, domain 2, C-terminus		P29728	240426|Squirrelpox virus|U3UBD4
PF10431	exclusively conserved in generic viruses	C-terminal, D2-small domain, of ClpB protein		O76031	2024264|Agrobacterium phage Atu_ph07|A0A223W0B1
PF10469	exclusively conserved in generic viruses	AKAP7 2'5' RNA ligase-like domain		Q8N9N2	1084719|Bacillus virus G|G3M9Y1
PF10486	exclusively conserved in generic viruses	Phosphoinositide 3-kinase gamma adapter protein p101 subunit	1-phosphatidylinositol-3-kinase regulator activity; phosphatidylinositol 3-kinase complex, class IB	Q8WYR1	2057187|Drosophila innubila nudivirus|A0A2H4UX86
PF10488	exclusively conserved in generic viruses	Phosphatase-1 catalytic subunit binding region		O75807	10298|Human alphaherpesvirus 1|A0A0B5EAG9
PF10503	exclusively conserved in generic viruses	Esterase PHB depolymerase	extracellular region; hydrolase activity	A0A2P9ADT2	1605721|Pandoravirus inopinatum|A0A0B5JBM3
PF10504	exclusively conserved in generic viruses	Protein of unknown function (DUF2452)		Q9BV19	251749|Phaeocystis globosa virus|R4TWE4
PF10507	exclusively conserved in generic viruses	Transmembrane protein 65		Q6PI78	1881285|Vibrio phage 2.275.O._10N.286.54.E11|A0A2I7SAH6
PF10518	exclusively conserved in generic viruses	TAT (twin-arginine translocation) pathway signal sequence		A0A2P9ANC4	2029657|Bordetella phage vB_BbrM_PHB04|A0A291L9Y1
PF10520	exclusively conserved in generic viruses	B domain of TMEM189, localisation domain		I3L0A0	554168|Acanthamoeba castellanii mamavirus|G8EB72
PF10558	exclusively conserved in generic viruses	Mitochondrial 18 KDa protein (MTP18)		Q9UDX5	554168|Acanthamoeba castellanii mamavirus|G8EBJ2
PF10571	exclusively conserved in generic viruses	Uncharacterised protein family UPF0547		Q6PH81	1498011|Cronobacter phage vB_CsaP_Ss1|A0A096XUV7
PF10576	exclusively conserved in generic viruses	Iron-sulfur binding domain of endonuclease III	4 iron, 4 sulfur cluster binding	A0A2P9AWG6	1032473|Aeropyrum pernix spindle-shaped virus 1|G3CB03
PF10585	exclusively conserved in generic viruses	Ubiquitin-activating enzyme active site		P22314	693272|Cafeteria roenbergensis virus BV-PW1|E3T5K6
PF10601	exclusively conserved in generic viruses	LITAF-like zinc ribbon domain		Q99732	217733|Ambystoma tigrinum stebbensi virus|Q6YH96
PF10672	exclusively conserved in generic viruses	S-adenosylmethionine-dependent methyltransferase	methyltransferase activity	A0A2P9AWI4	1392231|Streptococcus phage 20617|W6LLI2
PF10722	exclusively conserved in generic viruses	Putative bacterial sensory transduction regulator		A0A2P9AJC0	559170|Helicoverpa armigera multiple nucleopolyhedrovirus|B7SUE0
PF10908	exclusively conserved in generic viruses	Protein of unknown function (DUF2778)		A0A2P9AHS9	2053684|Citromicrobium phage vB_Cib_ssDNA_P1|A0A2H4PJ51
PF11112	exclusively conserved in generic viruses	Pyocin activator protein PrtN	regulation of transcription, DNA-templated	A0A2P9AV07	1133022|Burkholderia phage AH2|I6NSR8
PF11171	exclusively conserved in generic viruses	Protein of unknown function (DUF2958)		A0A2P9ALN2	1980139|Sphingobium phage Lacusarx|A0A1W6DX76
PF11300	exclusively conserved in generic viruses	Protein of unknown function (DUF3102)		A0A2P9APD6	701257|Bacillus virus 250|D2XQ12
PF11367	exclusively conserved in generic viruses	Protein of unknown function (DUF3168)		A0A2P9ALW2	1913113|Alteromonas phage PB15|A0A1J0GW96
PF11373	exclusively conserved in generic viruses	Protein of unknown function (DUF3175)		A0A2P9AXL9	1980924|Ralstonia phage phiRSL1|B2ZY67
PF11413	exclusively conserved in generic viruses	Hypoxia-inducible factor-1		D0VY79	2053723|Streptomyces phage WRightOn|A0A2H4PI93
PF11450	exclusively conserved in generic viruses	Protein of unknwon function (DUF3008)		A0A2P9AQ50	1278479|Cyanophage S-RIM32|A0A127KMI6
PF11559	exclusively conserved in generic viruses	Afadin- and alpha -actinin-Binding		Q9Y2D8	1421421|Emiliania huxleyi virus 145|V5LNW7
PF11566	exclusively conserved in generic viruses	PI31 proteasome regulator N-terminal		Q5QPM7	1960247|uncultured archaeal virus|A0A1S5Y329
PF11638	exclusively conserved in generic viruses	DnaA N-terminal domain		A0A2P9ACM5	1691954|Brevibacillus phage Jenst|A0A0K2CNJ1
PF11759	exclusively conserved in generic viruses	Keratin-associated matrix		Q3LI66	42683|Paramecium bursaria Chlorella virus CVA-1|M1HFU1
PF11775	exclusively conserved in generic viruses	Cobalamin biosynthesis protein CobT VWA domain		A0A2P9AJM5	2079413|Gordonia phage Adgers|A0A2L1IVK6
PF11789	exclusively conserved in generic viruses	Zinc-finger of the MIZ type in Nse subunit	zinc ion binding	Q96MF7	693272|Cafeteria roenbergensis virus BV-PW1|E3T4X3
PF11790	exclusively conserved in generic viruses	Glycosyl hydrolase catalytic core		A0A2P9AM25	2060617|Tetraselmis virus 1|A0A2P0VP73
PF11798	exclusively conserved in generic viruses	IMS family HHH motif		Q9UBT6	10736|Bacillus phage phi3T|A0A1P8CWP4
PF11799	exclusively conserved in generic viruses	impB/mucB/samB family C-terminal domain	DNA repair; damaged DNA binding	Q9UBT6	1718841|Acinetobacter phage Ab105-2phi|A0A0P0I4F0
PF11800	exclusively conserved in generic viruses	Replication protein C C-terminal region		A0A2P9AGJ2	1220717|Rhizobium phage RHEph10|L7TKN6
PF11838	exclusively conserved in generic viruses	ERAP1-like C-terminal domain		P15144	1718842|Acinetobacter phage Ab105-3phi|A0A0P0IY26
PF11860	exclusively conserved in generic viruses	N-acetylmuramidase		A0A2P9AH17	1406779|Acinetobacter phage Petty|U5PZP0
PF11899	exclusively conserved in generic viruses	Protein of unknown function (DUF3419)		A0A2P9AXJ1	1977640|Klosneuvirus KNV1|A0A1V0SKY0
PF11923	exclusively conserved in generic viruses	Domain of unknown function (DUF3441)		G3V5V3	2024608|Bodo saltans virus|A0A2H4UTS7
PF11952	exclusively conserved in generic viruses	XRN-Two Binding Domain, XTBD		Q96HQ2	1977633|Indivirus ILV1|A0A1V0SCK0
PF11964	exclusively conserved in generic viruses	SpoIIAA-like		A0A2P9AX40	1474867|Aureococcus anophagefferens virus|A0A076FFQ2
PF11969	exclusively conserved in generic viruses	Scavenger mRNA decapping enzyme C-term binding		Q7Z2E3	1868660|uncultured Mediterranean phage|A0A1B1ISC4
PF11976	exclusively conserved in generic viruses	Ubiquitin-2 like Rad60 SUMO-like		G2XKQ0	11099|Bovine viral diarrhea virus 1|O57114
PF11977	exclusively conserved in generic viruses	Zc3h12a-like Ribonuclease NYN domain		O75113	2126984|Tupanvirus deep ocean|A0A2K9L3C1
PF11987	exclusively conserved in generic viruses	Translation-initiation factor 2		O60841	2024608|Bodo saltans virus|A0A2H4UTS4
PF12002	exclusively conserved in generic viruses	MgsA AAA+ ATPase C terminal		Q96S55	1796995|Arthrobacter phage KellEzio|A0A140G6G3
PF12158	exclusively conserved in generic viruses	Protein of unknown function (DUF3592)		A0A2P9AI72	1421421|Emiliania huxleyi virus 145|V5LPE5
PF12161	exclusively conserved in generic viruses	HsdM N-terminal domain		A0A2P9ASA1	1965455|Liberibacter phage P-JXGC-3|A0A220A2U4
PF12169	exclusively conserved in generic viruses	DNA polymerase III subunits gamma and tau domain III	DNA-directed DNA polymerase activity	A0A2P9ACG3	1777122|Bacteriophage vB_NpeS-2AV2|A0A1L2BWV7
PF12171	exclusively conserved in generic viruses	Zinc-finger double-stranded RNA-binding		O00488	1474867|Aureococcus anophagefferens virus|A0A076FGG2
PF12236	exclusively conserved in generic viruses	Bacteriophage head to tail connecting protein		A0A2P9AH45	491893|Abalone shriveling syndrome-associated virus|B8Q5A8
PF12237	exclusively conserved in generic viruses	Phosphorylated CTD interacting factor 1 WW domain		Q9H4Z3	2024608|Bodo saltans virus|A0A2H4UTM5
PF12253	exclusively conserved in generic viruses	Chromatin assembly factor 1 subunit A		Q13111	10449|Lymantria dispar multiple nucleopolyhedrovirus|A0A0A0Z124
PF12330	exclusively conserved in generic viruses	Haspin like kinase domain		P50750	1465751|Anopheles minimus irodovirus|W8QRH8
PF12352	exclusively conserved in generic viruses	Snare region anchored in the vesicle membrane C-terminus		O14653	1977631|Catovirus CTV1|A0A1V0SAW4
PF12353	exclusively conserved in generic viruses	Eukaryotic translation initiation factor 3 subunit G		O75821	693272|Cafeteria roenbergensis virus BV-PW1|E3T572
PF12436	exclusively conserved in generic viruses	ICP0-binding domain of Ubiquitin-specific protease 7		B7Z7T5	1349409|Pandoravirus dulcis|S4VQ57
PF12624	exclusively conserved in generic viruses	N-terminal region of Chorein or VPS13		A0AUL9	212035|Acanthamoeba polyphaga mimivirus|F8V6Q3
PF12627	exclusively conserved in generic viruses	Probable RNA and SrmB- binding site of polymerase A		A0A024R2H7	1797140|Acidianus tailed spindle virus|A0A125SJA9
PF12678	exclusively conserved in generic viruses	RING-H2 zinc finger domain	zinc ion binding	P62877	554168|Acanthamoeba castellanii mamavirus|G8EBQ1
PF12686	exclusively conserved in generic viruses	Protein of unknown function (DUF3800)		A0A2P9AGK0	393598|Aeromonas virus phiO18P|A5X9G9
PF12697	exclusively conserved in generic viruses	Alpha/beta hydrolase family		Q8NFV4	1421421|Emiliania huxleyi virus 145|V5LNS3
PF12698	exclusively conserved in generic viruses	ABC-2 family transporter protein		O95477	62099|Anomala cuprea entomopoxvirus|W6JKT0
PF12705	exclusively conserved in generic viruses	PD-(D/E)XK nuclease superfamily		A0A2P9ABG7	1003448|Abalone herpesvirus Taiwan/2004|G0Z5M8
PF12706	exclusively conserved in generic viruses	Beta-lactamase superfamily domain		Q96SD1	1913112|Aeribacillus phage AP45|A0A1L2JY21
PF12708	exclusively conserved in generic viruses	Pectate lyase superfamily protein		A0A2P9AF63	1983525|Acinetobacter phage WCHABP5|A0A1X9SFP0
PF12710	exclusively conserved in generic viruses	haloacid dehalogenase-like hydrolase		A0A2P9ADJ8	2025813|Enterococcus phage EF1|A0A249XXS4
PF12728	exclusively conserved in generic viruses	Helix-turn-helix domain		A0A2P9ALK5	1269028|Acanthamoeba polyphaga moumouvirus|L7RD59
PF12729	exclusively conserved in generic viruses	Four helix bundle sensory module for signal transduction		A0A2P9AJX4	2100421|uncultured Caudovirales phage|A0A2H4J162
PF12738	exclusively conserved in generic viruses	twin BRCT domain		Q6ZW49	1204539|Pectobacterium phage My1|J9QPX5
PF12756	exclusively conserved in generic viruses	C2H2 type zinc-finger (2 copies)		Q969S3	1394979|Cannes 8 virus|T2AVR6
PF12773	exclusively conserved in generic viruses	Double zinc ribbon		Q9NVP4	927392|Nitrososphaera phage Pro-Nvie1|F8K9P3
PF12799	exclusively conserved in generic viruses	Leucine Rich repeats (2 copies)		A6PVS8	212035|Acanthamoeba polyphaga mimivirus|A0A2L2DJB6
PF12802	exclusively conserved in generic viruses	MarR family		A0A2P9AAS8	1283335|Burkholderia phage BcepMu USA/Summer/2002|Q6QID7
PF12804	exclusively conserved in generic viruses	MobA-like NTP transferase domain		A0A2P9A9M1	212035|Acanthamoeba polyphaga mimivirus|A0A2L2DII3
PF12810	exclusively conserved in generic viruses	Glycine rich protein		P29376	1959735|Caulobacter phage Ccr10|A0A1V0E9L3
PF12826	exclusively conserved in generic viruses	Helix-hairpin-helix motif		Q9BTP7	1084719|Bacillus virus G|G3M9X7
PF12833	exclusively conserved in generic viruses	Helix-turn-helix domain	DNA-binding transcription factor activity; regulation of transcription, DNA-templated; sequence-specific DNA binding	A0A2P9A9U1	2029657|Bordetella phage vB_BbrM_PHB04|A0A291LAM3
PF12836	exclusively conserved in generic viruses	Helix-hairpin-helix motif		Q14807	1977633|Indivirus ILV1|A0A1V0SDW0
PF12838	exclusively conserved in generic viruses	4Fe-4S dicluster domain		O00217	1542477|Prochlorococcus phage P-TIM68|A0A0K0KVP6
PF12840	exclusively conserved in generic viruses	Helix-turn-helix domain		A0A2P9A9V7	1273752|Halovirus HRTV-4|R4T638
PF12848	exclusively conserved in generic viruses	ABC transporter		Q8NE71	2006938|Erysipelothrix phage phi1605|A0A2I4R674
PF12849	exclusively conserved in generic viruses	PBP superfamily domain		A0A2P9AQV1	554168|Acanthamoeba castellanii mamavirus|G8EBS4
PF12850	exclusively conserved in generic viruses	Calcineurin-like phosphoesterase superfamily domain		Q9UBQ0	1589748|Achromobacter phage JWF|A0A0B5A248
PF12851	exclusively conserved in generic viruses	Oxygenase domain of the 2OGFeDO superfamily		E7EQS8	1357714|Caulobacter phage Cr30|A0A067XQB1
PF12861	exclusively conserved in generic viruses	Anaphase-promoting complex subunit 11 RING-H2 finger	anaphase-promoting complex; ubiquitin-protein transferase activity	Q9NYG5	10280|Molluscum contagiosum virus subtype 1|O11289
PF12874	exclusively conserved in generic viruses	Zinc-finger of C2H2 type		A6NJL1	1922362|Beihai barnacle virus 4|A0A1L3KHR0
PF12894	exclusively conserved in generic viruses	Anaphase-promoting complex subunit 4 WD40 domain		O43379	2071566|Bandra megavirus|A0A2K9V9E9
PF12895	exclusively conserved in generic viruses	Anaphase-promoting complex, cyclosome, subunit 3		A0AVF1	1977631|Catovirus CTV1|A0A1V0S948
PF12937	exclusively conserved in generic viruses	F-box-like	protein binding	A0A0S2Z507	554168|Acanthamoeba castellanii mamavirus|G8ECI4
PF12947	exclusively conserved in generic viruses	EGF domain		O60494	554168|Acanthamoeba castellanii mamavirus|G8EBA4
PF13005	exclusively conserved in generic viruses	zinc-finger binding domain of transposase IS66		A0A2P9ALB7	1334246|Leptospira phage vB_LinZ_10-LE1|S5VLC8
PF13007	exclusively conserved in generic viruses	Transposase C of IS166 homeodomain		A0A2P9ALB7	1334246|Leptospira phage vB_LinZ_10-LE1|S5VLC8
PF13023	exclusively conserved in generic viruses	HD domain		A0A140VJK7	2060946|Acinetobacter phage SH-Ab 15497|A0A2H5BHG9
PF13086	exclusively conserved in generic viruses	AAA domain		O60306	1474867|Aureococcus anophagefferens virus|A0A076FFX0
PF13087	exclusively conserved in generic viruses	AAA domain		O60306	1235996|Human betacoronavirus 2c EMC/2012|K0BWD0
PF13088	exclusively conserved in generic viruses	BNR repeat-like domain		Q8WWR8	318490|Avirulent turkey hemorrhagic enteritis virus|Q2TLE1
PF13091	exclusively conserved in generic viruses	PLD-like domain		O14939	10273|Myxoma virus|D7RNW9
PF13098	exclusively conserved in generic viruses	Thioredoxin-like domain		B4DLN6	1278479|Cyanophage S-RIM32|A0A127KMJ4
PF13148	exclusively conserved in generic viruses	Protein of unknown function (DUF3987)		A0A2P9ABX1	1458669|Acinetobacter phage IME_AB3|W6ASC9
PF13155	exclusively conserved in generic viruses	Toprim-like		A0A2P9ASW1	491893|Abalone shriveling syndrome-associated virus|B8Q5B5
PF13175	exclusively conserved in generic viruses	AAA ATPase domain		A0A2P9AQF5	1589753|Bacteriophage Redbud|A0A0C5AC21
PF13177	exclusively conserved in generic viruses	DNA polymerase III, delta subunit		P40938	554168|Acanthamoeba castellanii mamavirus|G8EDJ5
PF13181	exclusively conserved in generic viruses	Tetratricopeptide repeat	protein binding	A0A0B4J1Y2	10736|Bacillus phage phi3T|A0A1P8CWN8
PF13186	exclusively conserved in generic viruses	Iron-sulfur cluster-binding domain		A0A2P9AIH5	722418|Campylobacter virus CPt10|D5GVS8
PF13191	exclusively conserved in generic viruses	AAA ATPase domain		O43913	416419|Archaeal BJ1 virus|A0ZYM9
PF13202	exclusively conserved in generic viruses	EF hand	calcium ion binding	C9JIZ3	1663210|Ostreococcus mediterraneus virus 1|A0A0P0CL76
PF13223	exclusively conserved in generic viruses	Protein of unknown function (DUF4031)		A0A2P9AA03	2010329|Acidovorax phage ACP17|A0A218M379
PF13229	exclusively conserved in generic viruses	Right handed beta helix region		Q86XK2	889876|Acinetobacter phage AB1|E2GM14
PF13230	exclusively conserved in generic viruses	Glutamine amidotransferases class-II		A0A2P9AC75	743579|uncultured phage MedDCM-OCT-S08-C495|D6PFX4
PF13238	exclusively conserved in generic viruses	AAA domain		Q9Y3D8	1474867|Aureococcus anophagefferens virus|A0A076FMM4
PF13240	exclusively conserved in generic viruses	zinc-ribbon domain		Q8IV63	755164|Lactobacillus phage LBR48|D6PSS6
PF13242	exclusively conserved in generic viruses	HAD-hyrolase-like		Q96GD0	10702|Streptomyces phage VWB|Q6VY93
PF13245	exclusively conserved in generic viruses	AAA domain		Q2TAK1	554168|Acanthamoeba castellanii mamavirus|G8EDU6
PF13247	exclusively conserved in generic viruses	4Fe-4S dicluster domain		A0A2P9ACP9	1590550|Escherichia phage RCS47|A0A077SL61
PF13276	exclusively conserved in generic viruses	HTH-like domain		A0A2P9AUP5	10736|Bacillus phage phi3T|A0A1P8CWQ3
PF13280	exclusively conserved in generic viruses	WYL domain		A0A2P9AQQ2	1647551|Moraxella phage Mcat5|A0A0R6PH67
PF13287	exclusively conserved in generic viruses	Fn3 associated		Q9NVP4	1933093|Proteus phage vB_PvuS_Pm34|A0A1P8DTE5
PF13289	exclusively conserved in generic viruses	SIR2-like domain		Q9BPY3	31754|Lactococcus phage BK5-T|Q38324
PF13302	exclusively conserved in generic viruses	Acetyltransferase (GNAT) domain		Q9BTE0	10736|Bacillus phage phi3T|Q96210
PF13304	exclusively conserved in generic viruses	AAA domain, putative AbiEii toxin, Type IV TA system	ATP binding	A0A087WZX6	1718842|Acinetobacter phage Ab105-3phi|A0A0P0IKU8
PF13306	exclusively conserved in generic viruses	Leucine rich repeats (6 copies)		P16473	693272|Cafeteria roenbergensis virus BV-PW1|E3T5S8
PF13307	exclusively conserved in generic viruses	Helicase C-terminal domain	ATP binding; ATP-dependent helicase activity; hydrolase activity, acting on acid anhydrides, in phosphorus-containing anhydrides; nucleic acid binding; nucleobase-containing compound metabolic process	D6RA96	693629|Acidianus spindle-shaped virus 1|D1GF97
PF13328	exclusively conserved in generic viruses	HD domain		A0A2P9AFJ7	2010329|Acidovorax phage ACP17|A0A218M393
PF13340	exclusively conserved in generic viruses	Putative transposase of IS4/5 family (DUF4096)		A0A2P9AUH0	1698709|Mycobacterium phage Enkosi|A0A0M5M147
PF13353	exclusively conserved in generic viruses	4Fe-4S single cluster domain		Q8WXG1	29342|Clostridium botulinum D phage|Q2WG52
PF13356	exclusively conserved in generic viruses	Arm DNA-binding domain		A0A2P9APC7	1718840|Acinetobacter phage Ab105-1phi|A0A0P0IKP2
PF13358	exclusively conserved in generic viruses	DDE superfamily endonuclease		A0A2P9AH92	2024608|Bodo saltans virus|A0A2H4UV16
PF13359	exclusively conserved in generic viruses	DDE superfamily endonuclease		Q96MB7	452649|Cotesia sesamiae Mombasa bracovirus|R9XNJ9
PF13360	exclusively conserved in generic viruses	PQQ-like domain		Q8N766	1273747|Halovirus HCTV-2|R4T7S6
PF13361	exclusively conserved in generic viruses	UvrD-like helicase C-terminal domain	ATP binding; hydrolase activity	Q2TAK1	554168|Acanthamoeba castellanii mamavirus|G8EDU6
PF13362	exclusively conserved in generic viruses	Toprim domain		A0A2P9ABV9	1913113|Alteromonas phage PB15|A0A1J0GWC9
PF13365	exclusively conserved in generic viruses	Trypsin-like peptidase domain		O43464	658667|Astrovirus human/SZ908/China/2008|C7EDR4
PF13368	exclusively conserved in generic viruses	Topoisomerase C-terminal repeat		A0A2P9ASW4	554168|Acanthamoeba castellanii mamavirus|G8ECT2
PF13374	exclusively conserved in generic viruses	Tetratricopeptide repeat		G3V5R9	949124|Wolbachia endosymbiont wVitA of Nasonia vitripennis phage WOVitA1|E9P604
PF13377	exclusively conserved in generic viruses	Periplasmic binding protein-like domain		A0A2P9ABD1	482822|Enterobacteria phage DE3|C6ZCU4
PF13378	exclusively conserved in generic viruses	Enolase C-terminal domain-like		A0A2P9A9N9	264987|Oenococcus phage fOg30|Q6A202
PF13383	exclusively conserved in generic viruses	Methyltransferase domain		Q5JXM2	1421421|Emiliania huxleyi virus 145|V5LQ01
PF13384	exclusively conserved in generic viruses	Homeodomain-like domain		A0A2P9AEA3	1273713|Acinetobacter phage AB3|L7TK10
PF13385	exclusively conserved in generic viruses	Concanavalin A-like lectin/glucanases superfamily		O75445	645116|Acaryochloris phage A-HIS1|A0A110B657
PF13391	exclusively conserved in generic viruses	HNH endonuclease		A0A2P9AAX4	1977631|Catovirus CTV1|A0A1V0S9V2
PF13392	exclusively conserved in generic viruses	HNH endonuclease		Q96E35	554168|Acanthamoeba castellanii mamavirus|G8ECV7
PF13393	exclusively conserved in generic viruses	Histidyl-tRNA synthetase		P12081	1977631|Catovirus CTV1|A0A1V0S921
PF13394	exclusively conserved in generic viruses	4Fe-4S single cluster domain		A0A2P9ALL2	1589748|Achromobacter phage JWF|A0A0B5A4P9
PF13396	exclusively conserved in generic viruses	Phospholipase_D-nuclease N-terminal		A0A2P9AV85	1470460|Campylobacter phage CJIE4-3|X2KLT3
PF13401	exclusively conserved in generic viruses	AAA domain		Q99741	1899318|Acanthamoeba castellanii mimivirus|A0A1E1EU56
PF13402	exclusively conserved in generic viruses	Peptidase M60, enhancin and enhancin-like		Q9Y4C2	56947|Choristoneura fumiferana granulovirus|Q9DXA2
PF13408	exclusively conserved in generic viruses	Recombinase zinc beta ribbon domain		A0A2P9AGI7	2099336|Anoxybacillus phage A403|A0A2P1JU08
PF13411	exclusively conserved in generic viruses	MerR HTH family regulatory protein	DNA binding; regulation of transcription, DNA-templated	A0A2P9ACQ2	2099653|Actinomyces phage xhp1|A0A2P1CIE0
PF13412	exclusively conserved in generic viruses	Winged helix-turn-helix DNA-binding		A0A2P9AA83	1932899|Aeromonas phage 32|A0A219YB27
PF13415	exclusively conserved in generic viruses	Galactose oxidase, central domain		A6NEM2	1792242|Pectobacterium phage CBB|A0A1L2CVR1
PF13417	exclusively conserved in generic viruses	Glutathione S-transferase, N-terminal domain	protein binding	O43708	1983593|Vibrio phage JSF10|A0A2D0Z1G8
PF13418	exclusively conserved in generic viruses	Galactose oxidase, central domain		Q6PID8	1977631|Catovirus CTV1|A0A1V0S9F6
PF13419	exclusively conserved in generic viruses	Haloacid dehalogenase-like hydrolase		P34913	1278268|Acanthocystis turfacea Chlorella virus Br0604L|M1HHJ7
PF13420	exclusively conserved in generic viruses	Acetyltransferase (GNAT) domain		A0A2P9AKA9	2024265|Agrobacterium phage Atu_ph08|A0A223W031
PF13424	exclusively conserved in generic viruses	Tetratricopeptide repeat		G3V5R9	554168|Acanthamoeba castellanii mamavirus|G8EBW2
PF13426	exclusively conserved in generic viruses	PAS domain		O95259	2024264|Agrobacterium phage Atu_ph07|A0A2L0UZB1
PF13434	exclusively conserved in generic viruses	L-lysine 6-monooxygenase (NADPH-requiring)		A0A2P9ASZ6	1357715|Microcystis phage MaMV-DC|A0A075BS22
PF13439	exclusively conserved in generic viruses	Glycosyltransferase Family 4		A0A024R184	1278269|Acanthocystis turfacea Chlorella virus Can0610SP|M1HHI2
PF13442	exclusively conserved in generic viruses	Cytochrome C oxidase, cbb3-type, subunit III	electron transfer activity; heme binding	A0A2P9AHH6	340016|uncultured virus|A0A218MKF6
PF13443	exclusively conserved in generic viruses	Cro/C1-type HTH DNA-binding domain	sequence-specific DNA binding	A0A2P9AB83	1932901|Aeromonas phage 51|A0A219YBB3
PF13445	exclusively conserved in generic viruses	RING-type zinc-finger		O15344	1580580|Agrotis segetum nucleopolyhedrovirus B|A0A0A7KVC4
PF13450	exclusively conserved in generic viruses	NAD(P)-binding Rossmann-like domain		Q5VYX0	554168|Acanthamoeba castellanii mamavirus|G8EBA1
PF13454	exclusively conserved in generic viruses	FAD-NAD(P)-binding		A0A2P9AHF8	373997|Micromonas pusilla virus PL1|G8DDN2
PF13458	exclusively conserved in generic viruses	Periplasmic binding protein		A0A2P9AAF9	1813599|Brazilian marseillevirus|A0A142CJL8
PF13463	exclusively conserved in generic viruses	Winged helix DNA-binding domain	DNA-binding transcription factor activity; regulation of transcription, DNA-templated	A0A2P9AFU7	1283079|Pelagibacter phage HTVC019P|M1I895
PF13469	exclusively conserved in generic viruses	Sulfotransferase family		Q7LFX5	1838151|Freshwater phage uvFW-CGR-AMD-COM-C203|A0A1B0XTL2
PF13472	exclusively conserved in generic viruses	GDSL-like Lipase/Acylhydrolase family		P68402	1278268|Acanthocystis turfacea Chlorella virus Br0604L|M1HGK0
PF13476	exclusively conserved in generic viruses	AAA domain		Q92878	554168|Acanthamoeba castellanii mamavirus|G8EDT1
PF13478	exclusively conserved in generic viruses	XdhC Rossmann domain		A0A2P9ABS0	1718842|Acinetobacter phage Ab105-3phi|A0A0P0IKN7
PF13481	exclusively conserved in generic viruses	AAA domain		Q96RR1	1406779|Acinetobacter phage Petty|U5PZF5
PF13483	exclusively conserved in generic viruses	Beta-lactamase superfamily domain		A0A024R010	1647400|Enterococcus phage Ec-ZZ2|A0A139ZVX2
PF13489	exclusively conserved in generic viruses	Methyltransferase domain		P50135	1796995|Arthrobacter phage KellEzio|A0A140G6I2
PF13499	exclusively conserved in generic viruses	EF-hand domain pair	calcium ion binding	A0A024R493	1293540|Adoxophyes honmai entomopoxvirus 'L'|R4ZEQ0
PF13501	exclusively conserved in generic viruses	Sulfur oxidation protein SoxY		A0A2P9AHI0	340016|uncultured virus|A0A218MKF3
PF13505	exclusively conserved in generic viruses	Outer membrane protein beta-barrel domain		A0A2P9AJI7	2024264|Agrobacterium phage Atu_ph07|A0A2L0V0W1
PF13506	exclusively conserved in generic viruses	Glycosyl transferase family 21	transferase activity, transferring glycosyl groups	A0A024R157	1278268|Acanthocystis turfacea Chlorella virus Br0604L|M1HHT2
PF13516	exclusively conserved in generic viruses	Leucine Rich repeat	protein binding	O00206	554168|Acanthamoeba castellanii mamavirus|G8EBL0
PF13519	exclusively conserved in generic viruses	von Willebrand factor type A domain		P55036	1916123|Bordetella phage CN1|A0A2D0W9Y0
PF13522	exclusively conserved in generic viruses	Glutamine amidotransferase domain		Q06210	554168|Acanthamoeba castellanii mamavirus|G8EB60
PF13523	exclusively conserved in generic viruses	Acetyltransferase (GNAT) domain		A0A2P9ABH1	1732063|Staphylococcus phage SPbeta-like|A0A0N9SKF6
PF13524	exclusively conserved in generic viruses	Glycosyl transferases group 1		A0A2P9AH72	654911|Acidianus bottle-shaped virus (isolate Pozzuoli)|A4ZUA5
PF13527	exclusively conserved in generic viruses	Acetyltransferase (GNAT) domain		A0A2P9AB41	1868660|uncultured Mediterranean phage|A0A1B1ISC2
PF13531	exclusively conserved in generic viruses	Bacterial extracellular solute-binding protein		A0A2P9AX68	1923889|Ralstonia phage RP12|A0A1L7N117
PF13532	exclusively conserved in generic viruses	2OG-Fe(II) oxygenase superfamily		Q6P6C2	554168|Acanthamoeba castellanii mamavirus|G8EC26
PF13533	exclusively conserved in generic viruses	Biotin-lipoyl like		A0A2P9AJF3	1542132|Dickeya phage phiDP10.3|A0A140XAI1
PF13537	exclusively conserved in generic viruses	Glutamine amidotransferase domain		P08243	554168|Acanthamoeba castellanii mamavirus|G8EDJ1
PF13538	exclusively conserved in generic viruses	UvrD-like helicase C-terminal domain		Q8NG08	554168|Acanthamoeba castellanii mamavirus|G8EDQ3
PF13540	exclusively conserved in generic viruses	Regulator of chromosome condensation (RCC1) repeat		O75592	1792032|Bacillus phage SP-15|A0A127AW61
PF13545	exclusively conserved in generic viruses	Crp-like helix-turn-helix domain	DNA binding; regulation of transcription, DNA-templated	A0A2P9AD14	1527469|Bacillus phage Bobb|A0A076G6Z3
PF13551	exclusively conserved in generic viruses	Winged helix-turn helix		A0A2P9AT08	1590550|Escherichia phage RCS47|A0A077SLK2
PF13558	exclusively conserved in generic viruses	Putative exonuclease SbcCD, C subunit		Q92878	2138298|Aeromonas phage AhSzq-1|A0A2R4ALR9
PF13560	exclusively conserved in generic viruses	Helix-turn-helix domain		A0A2P9AEV0	554168|Acanthamoeba castellanii mamavirus|G8EDT6
PF13561	exclusively conserved in generic viruses	Enoyl-(Acyl carrier protein) reductase		Q16698	554168|Acanthamoeba castellanii mamavirus|G8EDD5
PF13563	exclusively conserved in generic viruses	2'-5' RNA ligase superfamily		A0A2P9AK69	1772305|Arthrobacter phage Laroye|A0A0U3TKQ5
PF13570	exclusively conserved in generic viruses	PQQ-like domain		B4DFZ3	1273747|Halovirus HCTV-2|R4T7S6
PF13578	exclusively conserved in generic viruses	Methyltransferase domain		A0A2P9AF16	554168|Acanthamoeba castellanii mamavirus|G8ECI9
PF13580	exclusively conserved in generic viruses	SIS domain	carbohydrate derivative binding; carbohydrate derivative metabolic process	A0A2P9AAR0	1357714|Caulobacter phage Cr30|A0A067XQR2
PF13586	exclusively conserved in generic viruses	Transposase DDE domain		A0A2P9AMA1	1718161|Paenibacillus phage Tripp|A0A0N9SJT9
PF13589	exclusively conserved in generic viruses	Histidine kinase-, DNA gyrase B-, and HSP90-like ATPase		A6NHR9	1664247|Achromobacter phage phiAxp-3|A0A0K2FIM9
PF13599	exclusively conserved in generic viruses	Pentapeptide repeats (9 copies)		Q496J9	857312|Brochothrix phage A9|D9J0H7
PF13602	exclusively conserved in generic viruses	Zinc-binding dehydrogenase		Q8WWV3	444860|Synechococcus phage S-SM2|E3SJ82
PF13603	exclusively conserved in generic viruses	Leucyl-tRNA synthetase, Domain 2	aminoacyl-tRNA editing activity; tRNA aminoacylation for protein translation	A0A2P9ARV6	2025806|Staphylococcus phage UPMK_1|A0A2H4PQS0
PF13604	exclusively conserved in generic viruses	AAA domain		Q8NG08	1235996|Human betacoronavirus 2c EMC/2012|K0BWD0
PF13606	exclusively conserved in generic viruses	Ankyrin repeat	protein binding	O14593	587200|Variola virus human/India/Ind3/1967|A0A1U8QLU3
PF13609	exclusively conserved in generic viruses	Gram-negative porin		A0A2P9AUR5	1283076|Pelagibacter phage HTVC008M|M1IDB5
PF13610	exclusively conserved in generic viruses	DDE domain		A0A2P9AMN1	1590550|Escherichia phage RCS47|A0A077SL39
PF13619	exclusively conserved in generic viruses	KTSC domain		A0A2P9AN91	1589748|Achromobacter phage JWF|A0A0B5A758
PF13620	exclusively conserved in generic viruses	Carboxypeptidase regulatory-like domain		P14384	10730|Enterobacteria phage 933W|Q9XJK8
PF13621	exclusively conserved in generic viruses	Cupin-like domain		P0C870	554168|Acanthamoeba castellanii mamavirus|G8EC07
PF13634	exclusively conserved in generic viruses	Nucleoporin FG repeat region		A0A024RCC4	1301279|Invertebrate iridovirus 22|S6DCX8
PF13638	exclusively conserved in generic viruses	PIN domain		Q86US8	1815509|Bacillus phage AR9|A0A172JHY3
PF13640	exclusively conserved in generic viruses	2OG-Fe(II) oxygenase superfamily	oxidation-reduction process; oxidoreductase activity	O15460	554168|Acanthamoeba castellanii mamavirus|G8EB32
PF13641	exclusively conserved in generic viruses	Glycosyltransferase like family 2		G3V1S7	1278270|Acanthocystis turfacea Chlorella virus Canal-1|M1HET4
PF13646	exclusively conserved in generic viruses	HEAT repeats		C9J9C1	2126984|Tupanvirus deep ocean|A0A2K9L6A8
PF13649	exclusively conserved in generic viruses	Methyltransferase domain		P0DPD8	1278268|Acanthocystis turfacea Chlorella virus Br0604L|M1HRH9
PF13656	exclusively conserved in generic viruses	RNA polymerase Rpb3/Rpb11 dimerisation domain	protein dimerization activity; transcription, DNA-templated	P0DPB6	10498|African swine fever virus BA71V|Q65184
PF13661	exclusively conserved in generic viruses	2OG-Fe(II) oxygenase superfamily		Q8N543	1278479|Cyanophage S-RIM32|A0A127KLW7
PF13662	exclusively conserved in generic viruses	Toprim domain		A0A2P9ACK8	458639|Bacillus phage 0305phi8-36|A7KV10
PF13671	exclusively conserved in generic viruses	AAA domain		P09543	46015|Autographa californica nucleopolyhedrovirus|A0A097PUW6
PF13672	exclusively conserved in generic viruses	Protein phosphatase 2C		A0A2P9AN21	1168280|Cronobacter phage phiES15|I6PCV8
PF13673	exclusively conserved in generic viruses	Acetyltransferase (GNAT) domain		Q9H8E8	2014348|Arthrobacter phage ElephantMan|A0A218M5S1
PF13676	exclusively conserved in generic viruses	TIR domain	protein binding; signal transduction	P58753	455364|Chrysochromulina ericina virus|A0A0N9R157
PF13683	exclusively conserved in generic viruses	Integrase core domain	DNA integration	A0A2P9ATK4	1334243|Leptospira phage vB_LnoZ_CZ214-LE1|S5WIU1
PF13692	exclusively conserved in generic viruses	Glycosyl transferases group 1		A0A2K4Z9P9	309181|Acidianus rod-shaped virus 1|Q50I41
PF13696	exclusively conserved in generic viruses	Zinc knuckle		H3BSK8	1663210|Ostreococcus mediterraneus virus 1|A0A0P0C0Q0
PF13700	exclusively conserved in generic viruses	Domain of unknown function (DUF4158)		A0A2P9AG88	1445809|Bacillus phage vB_BtS_BMBtp3|A0A125RQ78
PF13701	exclusively conserved in generic viruses	Transposase DDE domain group 1		A0A2P9AWR1	2015845|Mycobacterium phage Guillsminger|A0A222ZN33
PF13704	exclusively conserved in generic viruses	Glycosyl transferase family 2		Q5T4B2	693272|Cafeteria roenbergensis virus BV-PW1|E3T539
PF13718	exclusively conserved in generic viruses	GNAT acetyltransferase 2		Q9H0A0	311221|Bacillus thuringiensis phage MZTP02|Q56AQ2
PF13733	exclusively conserved in generic viruses	N-terminal region of glycosyl transferase group 7		Q9UBV7	1474867|Aureococcus anophagefferens virus|A0A076FM45
PF13737	exclusively conserved in generic viruses	Transposase DDE domain		A0A2P9AMU3	10682|Enterobacteria phage P7|Q1MVF0
PF13738	exclusively conserved in generic viruses	Pyridine nucleotide-disulphide oxidoreductase		A0A024R1H0	2100421|uncultured Caudovirales phage|A0A2H4J2Q2
PF13742	exclusively conserved in generic viruses	OB-fold nucleic acid binding domain	nucleic acid binding	A0A2P9ADI3	2024608|Bodo saltans virus|A0A2H4UVM9
PF13751	exclusively conserved in generic viruses	Transposase DDE domain		A0A2P9AHB3	1229761|Acidithiobacillus phage AcaML1|K4I1H9
PF13768	exclusively conserved in generic viruses	von Willebrand factor type A domain		Q86UX2	1673887|Citrobacter phage IME-CF2|A0A0K0QT51
PF13772	exclusively conserved in generic viruses	AIG2-like family		O75223	1293540|Adoxophyes honmai entomopoxvirus 'L'|R4ZEW4
PF13773	exclusively conserved in generic viruses	Domain of unknown function (DUF4170)		A0A2P9AW53	1211640|Caulobacter phage CcrColossus|K4JVU0
PF13793	exclusively conserved in generic viruses	N-terminal domain of ribose phosphate pyrophosphokinase		O60256	1932896|Aeromonas phage 65.2|A0A219YCK9
PF13817	exclusively conserved in generic viruses	IS66 C-terminal element		A0A2P9ALB7	563769|Stx2-converting phage 1717|B6DZU7
PF13840	exclusively conserved in generic viruses	ACT domain		A0A087WV49	1977633|Indivirus ILV1|A0A1V0SCQ5
PF13847	exclusively conserved in generic viruses	Methyltransferase domain		A8MUP2	1269028|Acanthamoeba polyphaga moumouvirus|L7RBR6
PF13854	exclusively conserved in generic viruses	Kelch motif		Q8TBB5	132475|Yaba-like disease virus|Q9DHH3
PF13855	exclusively conserved in generic viruses	Leucine rich repeat	protein binding	O00206	62099|Anomala cuprea entomopoxvirus|W6JIJ4
PF13857	exclusively conserved in generic viruses	Ankyrin repeats (many copies)		O00522	587200|Variola virus human/India/Ind3/1967|A0A1U8QY83
PF13871	exclusively conserved in generic viruses	C-terminal domain on Strawberry notch homologue		A3KN83	1474867|Aureococcus anophagefferens virus|A0A076FMQ0
PF13872	exclusively conserved in generic viruses	P-loop containing NTP hydrolase pore-1		A3KN83	1474867|Aureococcus anophagefferens virus|A0A076FMQ0
PF13884	exclusively conserved in generic viruses	Chaperone of endosialidase		B4DHB2	1278268|Acanthocystis turfacea Chlorella virus Br0604L|M1HBT9
PF13885	exclusively conserved in generic viruses	Keratin, high sulfur B2 protein	keratin filament	P0C7H8	1094892|Megavirus chiliensis|G5CSN1
PF13894	exclusively conserved in generic viruses	C2H2-type zinc finger		B2RXF5	1115696|Thermococcus prieurii virus 1|H6VZD5
PF13895	exclusively conserved in generic viruses	Immunoglobulin domain		A0A024R0L9	587200|Variola virus human/India/Ind3/1967|A0A1U8QNB9
PF13909	exclusively conserved in generic viruses	C2H2-type zinc-finger domain		P17010	2024608|Bodo saltans virus|A0A2H4UTG8
PF13912	exclusively conserved in generic viruses	C2H2-type zinc finger		A6NJL1	648234|American grass carp reovirus PB01-155|B2BNE1
PF13920	exclusively conserved in generic viruses	Zinc finger, C3HC4 type (RING finger)		J3KN53	46015|Autographa californica nucleopolyhedrovirus|A0A193DTJ2
PF13921	exclusively conserved in generic viruses	Myb-like DNA-binding domain		P10244	1084719|Bacillus virus G|G3MBF4
PF13923	exclusively conserved in generic viruses	Zinc finger, C3HC4 type (RING finger)		P35226	10298|Human alphaherpesvirus 1|A0A0F7GT05
PF13927	exclusively conserved in generic viruses	Immunoglobulin domain		A0A024R0L9	44088|Canarypox virus|Q6VZR6
PF13930	exclusively conserved in generic viruses	DNA/RNA non-specific endonuclease		Q71SM9	28321|Amsacta moorei entomopoxvirus|Q9EMU0
PF13936	exclusively conserved in generic viruses	Helix-turn-helix domain		A0A2P9ADC5	2047760|Arthrobacter phage Huntingdon|A0A2H4PAI6
PF13946	exclusively conserved in generic viruses	Domain of unknown function (DUF4214)		A0A2P9AM25	1048521|EBPR siphovirus 2|F8TV35
PF13964	exclusively conserved in generic viruses	Kelch motif		O60294	10243|Cowpox virus|A0A1S5WLD7
PF13975	exclusively conserved in generic viruses	gag-polyprotein putative aspartyl protease		A0A2P9AUQ7	10651|Soybean chlorotic mottle virus|P15634
PF14022	exclusively conserved in generic viruses	Protein of unknown function (DUF4238)		A0A2P9AGI8	1649240|Escherichia phage pro483|A0A0F7LBR6
PF14076	exclusively conserved in generic viruses	Domain of unknown function (DUF4258)		A0A2P9AUR9	1718841|Acinetobacter phage Ab105-2phi|A0A0P0IE58
PF14216	exclusively conserved in generic viruses	Domain of unknown function (DUF4326)		A0A2P9ARJ4	554168|Acanthamoeba castellanii mamavirus|G8EBH1
PF14226	exclusively conserved in generic viruses	non-haem dioxygenase in morphine synthesis N-terminal		A0A2P9ADX6	1349409|Pandoravirus dulcis|S4VNP9
PF14236	exclusively conserved in generic viruses	Domain of unknown function (DUF4338)		A0A2P9ALH0	682650|Cyanophage S-SSM6a|M4PN63
PF14279	exclusively conserved in generic viruses	HNH endonuclease		A0A2P9ALS2	2024264|Agrobacterium phage Atu_ph07|A0A223W0A5
PF14280	exclusively conserved in generic viruses	Domain of unknown function (DUF4365)		A0A2P9AB09	137511|Leptospira phage LE1|Q6NE05
PF14306	exclusively conserved in generic viruses	PUA-like domain		O43252	2109587|Moumouvirus australiensis|A0A2P1ELS9
PF14313	exclusively conserved in generic viruses	N-terminal region of Paramyxovirinae phosphoprotein (P)		Q86XW6	11214|Human parainfluenza virus 2 (strain Toshiba)|P23056
PF14360	exclusively conserved in generic viruses	PAP2 superfamily C-terminal		Q8NHU3	1977633|Indivirus ILV1|A0A1V0SDV2
PF14370	exclusively conserved in generic viruses	C-terminal topoisomerase domain		P11387	212035|Acanthamoeba polyphaga mimivirus|A0A2L2DNG0
PF14384	exclusively conserved in generic viruses	BrnA antitoxin of type II toxin-antitoxin system		A0A2P9AA70	1514988|Burkholderia phage BEK|A0A089GLC0
PF14447	exclusively conserved in generic viruses	Prokaryotic RING finger family 4		B5MC15	2024608|Bodo saltans virus|A0A2H4UW25
PF14464	exclusively conserved in generic viruses	Prokaryotic homologs of the JAB domain		A0A2P9AL76	315953|Acidianus two-tailed virus|Q3V4T0
PF14489	exclusively conserved in generic viruses	QueF-like protein	preQ1 synthase activity; queuosine biosynthetic process	A0A2P9AVX8	1327999|Cellulophaga phage phi38:2|S0A4U0
PF14492	exclusively conserved in generic viruses	Elongation Factor G, domain II		P13639	2006938|Erysipelothrix phage phi1605|A0A2K5B2A5
PF14493	exclusively conserved in generic viruses	Helix-turn-helix domain		Q14191	1977638|Hokovirus HKV1|A0A1V0SGM9
PF14520	exclusively conserved in generic viruses	Helix-hairpin-helix domain		P07992	1465751|Anopheles minimus irodovirus|W8QF60
PF14529	exclusively conserved in generic viruses	Endonuclease-reverse transcriptase		O00360	452649|Cotesia sesamiae Mombasa bracovirus|R9XJ63
PF14551	exclusively conserved in generic viruses	MCM N-terminal domain		B1AHB0	416419|Archaeal BJ1 virus|A0ZYP8
PF14555	exclusively conserved in generic viruses	UBA-like domain		O94888	1560342|Acinetobacter phage YMC13/03/R2096|A0A0A0RR16
PF14560	exclusively conserved in generic viruses	Ubiquitin-like domain	protein binding	Q15813	1269028|Acanthamoeba polyphaga moumouvirus|L7RD18
PF14572	exclusively conserved in generic viruses	Phosphoribosyl synthetase-associated domain	magnesium ion binding; nucleotide biosynthetic process; ribose phosphate diphosphokinase activity	O60256	2026113|Aeromonas phage AS-sw|A0A291LGA4
PF14579	exclusively conserved in generic viruses	Helix-hairpin-helix motif		A0A2P9AK33	458639|Bacillus phage 0305phi8-36|A7KV44
PF14588	exclusively conserved in generic viruses	YjgF/chorismate_mutase-like, putative endoribonuclease		A0A2P9A9Z6	1278272|Acanthocystis turfacea Chlorella virus MN0810.1|M1IAZ8
PF14599	exclusively conserved in generic viruses	Zinc-ribbon		Q96PM5	2024608|Bodo saltans virus|A0A2H4UW24
PF14608	exclusively conserved in generic viruses	RNA-binding, Nab2-type zinc finger		Q5VZF2	72201|Armadillidium vulgare iridescent virus|A0A068QKQ7
PF14622	exclusively conserved in generic viruses	Ribonuclease-III-like	RNA processing; ribonuclease III activity	Q9NRR4	554168|Acanthamoeba castellanii mamavirus|G8ED58
PF14634	exclusively conserved in generic viruses	zinc-RING finger domain		Q13263	693272|Cafeteria roenbergensis virus BV-PW1|E3T5S7
PF14659	exclusively conserved in generic viruses	Phage integrase, N-terminal SAM-like domain	DNA binding; DNA integration	A0A2P9APN8	2099653|Actinomyces phage xhp1|A0A2P1CI94
PF14667	exclusively conserved in generic viruses	Polysaccharide biosynthesis C-terminal domain		A0A2P9AF12	285013|Sulfolobus virus STSV1|Q684E6
PF14700	exclusively conserved in generic viruses	DNA-directed RNA polymerase N-terminal		O00411	1406779|Acinetobacter phage Petty|U5PZM8
PF14704	exclusively conserved in generic viruses	Dermatopontin		Q07507	1958921|Vibrio phage pVa-21|A0A1S6L1V4
PF14716	exclusively conserved in generic viruses	Helix-hairpin-helix domain		P04053	554168|Acanthamoeba castellanii mamavirus|G8ED36
PF14748	exclusively conserved in generic viruses	Pyrroline-5-carboxylate reductase dimerisation		P32322	1860195|Streptococcus phage phiZJ20091101-1|A0A1X9I6T5
PF14772	exclusively conserved in generic viruses	Sperm tail		F8VR42	1647302|Mycobacterium phage Phayonce|A0A0F6WDZ9
PF14783	exclusively conserved in generic viruses	Ciliary BBSome complex subunit 2, middle region		Q9BXC9	1956188|Saudi moumouvirus|A0A1S5V226
PF14791	exclusively conserved in generic viruses	DNA polymerase beta thumb		P04053	10498|African swine fever virus BA71V|P42494
PF14792	exclusively conserved in generic viruses	DNA polymerase beta palm		P04053	554168|Acanthamoeba castellanii mamavirus|G8ED36
PF14811	exclusively conserved in generic viruses	Protein of unknown function TPD sequence-motif		A0A2R8Y7J6	554168|Acanthamoeba castellanii mamavirus|G8EDR4
PF14833	exclusively conserved in generic viruses	NAD-binding of NADP-dependent 3-hydroxyisobutyrate dehydrogenase	NAD binding	Q49A26	1590550|Escherichia phage RCS47|A0A077SLF7
PF14901	exclusively conserved in generic viruses	Cleavage inducing molecular chaperone		H0YHG0	11100|Bovine viral diarrhea virus 1-NADL|A0A068L3P0
PF14938	exclusively conserved in generic viruses	Soluble NSF attachment protein, SNAP		P23610	928301|Fowlpox virus strain NVSL|O90758
PF15074	exclusively conserved in generic viruses	Domain of unknown function (DUF4541)		A4QMS7	2024006|Arthrobacter phage Timinator|A0A222Z1P2
PF15140	exclusively conserved in generic viruses	Domain of unknown function (DUF4573)		Q6P6B1	212035|Acanthamoeba polyphaga mimivirus|A0A0G2Y3W4
PF15188	exclusively conserved in generic viruses	Coiled-coil domain-containing protein 167		Q9P0B6	1913112|Aeribacillus phage AP45|A0A1L2JY68
PF15227	exclusively conserved in generic viruses	zinc finger of C3HC4-type, RING		O00635	317858|Cyprinid herpesvirus 1|K7PC97
PF15511	exclusively conserved in generic viruses	Centromere kinetochore component CENP-T histone fold		P62805	1823754|Apanteles sp. bracovirus|A0A1X9H6S1
PF15612	exclusively conserved in generic viruses	WSTF, HB1, Itc1p, MBD9 motif 1		J3QK86	1698451|Bacillus phage AvesoBmore|A0A0K2D0Q6
PF15663	exclusively conserved in generic viruses	Zinc-finger containing family		O95639	1977638|Hokovirus HKV1|A0A1V0SGC2
PF15711	exclusively conserved in generic viruses	Interleukin-like EMT inducer		Q8WZA1	1300004|Alteromonas phage vB_AmaP_AD45-P1|R4VVI2
PF15780	exclusively conserved in generic viruses	Abnormal spindle-like microcephaly-assoc'd, ASPM-SPD-2-Hydin		Q4G0P3	1429767|Erwinia phage Ea9-2|W6B175
PF15899	exclusively conserved in generic viruses	BNR-Asp box repeat		A0A0J9YVX1	1868660|uncultured Mediterranean phage|A0A1B1IUD2
PF15919	exclusively conserved in generic viruses	HicB_like antitoxin of bacterial toxin-antitoxin system		A0A2P9AFS4	1605378|ANMV-1 virus|A0A0C5KMI2
PF16058	exclusively conserved in generic viruses	Mucin-like		A0A024RCS0	1732180|Sulfolobales Virus YNP2|A0A0N9NKC9
PF16114	exclusively conserved in generic viruses	ATP citrate lyase citrate-binding		P53396	2126984|Tupanvirus deep ocean|A0A2K9L5E9
PF16124	exclusively conserved in generic viruses	RecQ zinc-binding		O94762	554168|Acanthamoeba castellanii mamavirus|G8ED07
PF16184	exclusively conserved in generic viruses	Cadherin-like		Q6UVK1	2024264|Agrobacterium phage Atu_ph07|A0A2L0UZ53
PF16186	exclusively conserved in generic viruses	Atypical Arm repeat		A8K7D9	908125|Okra enation leaf curl virus|A0A0F6QT53
PF16187	exclusively conserved in generic viruses	Middle or third domain of peptidase_M16		O43847	2024608|Bodo saltans virus|A0A2H4UVM3
PF16188	exclusively conserved in generic viruses	C-terminal region of peptidase_M24		Q9NQW7	1718842|Acinetobacter phage Ab105-3phi|A0A0P0I8D7
PF16189	exclusively conserved in generic viruses	Creatinase/Prolidase N-terminal domain		Q9NQW7	1718842|Acinetobacter phage Ab105-3phi|A0A0P0I8D7
PF16190	exclusively conserved in generic viruses	Ubiquitin-activating enzyme E1 FCCH domain		P22314	1977633|Indivirus ILV1|A0A1V0SCZ9
PF16191	exclusively conserved in generic viruses	Ubiquitin-activating enzyme E1 four-helix bundle		P22314	1977633|Indivirus ILV1|A0A1V0SCZ9
PF16193	exclusively conserved in generic viruses	AAA C-terminal domain		Q96S55	1792032|Bacillus phage SP-15|A0A127AWE7
PF16199	exclusively conserved in generic viruses	Radical_SAM C-terminal domain		Q9H9T3	1474867|Aureococcus anophagefferens virus|A0A076FG07
PF16203	exclusively conserved in generic viruses	ERCC3/RAD25/XPB C-terminal helicase		P19447	1421421|Emiliania huxleyi virus 145|V5LN95
PF16212	exclusively conserved in generic viruses	Phospholipid-translocating P-type ATPase C-terminal		O75110	1977640|Klosneuvirus KNV1|A0A1V0SID9
PF16317	exclusively conserved in generic viruses	Glycosyl hydrolase family 99	hydrolase activity, acting on glycosyl bonds	B4DW72	1032474|Aeropyrum pernix ovoid virus 1|G3CAV2
PF16363	exclusively conserved in generic viruses	GDP-mannose 4,6 dehydratase		O60547	554168|Acanthamoeba castellanii mamavirus|G8ECJ9
PF16499	exclusively conserved in generic viruses	Alpha galactosidase A	carbohydrate metabolic process; hydrolase activity, hydrolyzing O-glycosyl compounds	P06280	2060617|Tetraselmis virus 1|A0A2P0VP48
PF16561	exclusively conserved in generic viruses	Glycogen recognition site of AMP-activated protein kinase		O43741	1977638|Hokovirus HKV1|A0A1V0SET9
PF16576	exclusively conserved in generic viruses	Barrel-sandwich domain of CusB or HlyD membrane-fusion		A0A2P9AA38	1334245|Leptospira phage vB_LbrZ_5399-LE1|S5VL44
PF16653	exclusively conserved in generic viruses	Saccharopine dehydrogenase C-terminal domain		A0A2P9AGM4	1278268|Acanthocystis turfacea Chlorella virus Br0604L|M1HRY0
PF16655	exclusively conserved in generic viruses	PhoD-like phosphatase, N-terminal domain		A0A2P9AKQ0	2126985|Tupanvirus soda lake|A0A2K9KZV0
PF16656	exclusively conserved in generic viruses	Purple acid Phosphatase, N-terminal domain	acid phosphatase activity; metal ion binding	M0QXC1	1084719|Bacillus virus G|G3MA93
PF16784	exclusively conserved in generic viruses	Putative HNHc nuclease		Q9BXG0	764562|Brochothrix phage BL3|D7RWN9
PF16861	exclusively conserved in generic viruses	Carbamoyltransferase C-terminus		A0A2P9AU94	929832|Cyanophage P-RSM6|M4SKI7
PF16868	exclusively conserved in generic viruses	NMT1-like family		A0A2P9AA56	2024265|Agrobacterium phage Atu_ph08|A0A223W051
PF16898	exclusively conserved in generic viruses	C-terminal associated domain of TOPRIM		P11388	10498|African swine fever virus BA71V|Q00942
PF16953	exclusively conserved in generic viruses	Protein-only RNase P		A0A0A0MTQ0	693272|Cafeteria roenbergensis virus BV-PW1|E3T4L5
PF17035	exclusively conserved in generic viruses	Bromodomain extra-terminal - transcription regulation		O60885	1977631|Catovirus CTV1|A0A1V0SC00
PF17039	exclusively conserved in generic viruses	Fucosyltransferase, N-terminal		Q9Y231	759753|Elephant endotheliotropic herpesvirus 1A|A0A1L3HNZ1
PF17042	exclusively conserved in generic viruses	Putative nucleotide-binding of sugar-metabolising enzyme		A0A2P9AAB5	1590550|Escherichia phage RCS47|A0A077SLJ7
PF17123	exclusively conserved in generic viruses	RING-like zinc finger		C9J7B4	999883|Lausannevirus|F2WLE4
PF17207	exclusively conserved in generic viruses	MCM OB domain		B1AHB0	416419|Archaeal BJ1 virus|A0ZYP8
PF17209	exclusively conserved in generic viruses	Hfq protein	RNA binding; regulation of transcription, DNA-templated	A0A2P9AVD7	701257|Bacillus virus 250|D2XQ08
PF17211	exclusively conserved in generic viruses	VHL box domain		P40337	928301|Fowlpox virus strain NVSL|Q70H09
PF17289	exclusively conserved in generic viruses	Terminase RNaseH-like domain		A0A2P9AH47	2010329|Acidovorax phage ACP17|A0A218M2V5
PF17465	exclusively conserved in generic viruses	Chemokine-like protein, HHV-6 U83 gene product		A0A0A0YKF4	32603|Human betaherpesvirus 6A|A0A0A0YPN6
PF00023	disproportionately conserved in generic viruses	Ankyrin repeat	protein binding	A0A0S2Z6F4	587200|Variola virus human/India/Ind3/1967|A0A1U8QHD9
PF00035	disproportionately conserved in generic viruses	Double-stranded RNA binding motif		A0A0S2Z5K8	587200|Variola virus human/India/Ind3/1967|P33863
PF00069	disproportionately conserved in generic viruses	Protein kinase domain	ATP binding; protein kinase activity; protein phosphorylation	A0A024QZP7	10298|Human alphaherpesvirus 1|A0A0B5EBJ1
PF00079	disproportionately conserved in generic viruses	Serpin (serine protease inhibitor)		O75830	587200|Variola virus human/India/Ind3/1967|A0A1U8QGC5
PF00176	disproportionately conserved in generic viruses	SNF2 family N-terminal domain	ATP binding	B5MDQ0	587200|Variola virus human/India/Ind3/1967|P33066
PF00186	disproportionately conserved in generic viruses	Dihydrofolate reductase	dihydrofolate reductase activity; oxidation-reduction process; tetrahydrofolate biosynthetic process	A0A024RAQ3	554168|Acanthamoeba castellanii mamavirus|G8EDL8
PF00265	disproportionately conserved in generic viruses	Thymidine kinase	ATP binding; thymidine kinase activity	P04183	587200|Variola virus human/India/Ind3/1967|P04364
PF00268	disproportionately conserved in generic viruses	Ribonucleotide reductase, small chain	oxidation-reduction process	P31350	10298|Human alphaherpesvirus 1|A0A0X8E9P5
PF00271	disproportionately conserved in generic viruses	Helicase conserved C-terminal domain		A4FU77	587200|Variola virus human/India/Ind3/1967|P33051
PF00278	disproportionately conserved in generic viruses	Pyridoxal-dependent decarboxylase, C-terminal sheet domain	catalytic activity	O14977	1278268|Acanthocystis turfacea Chlorella virus Br0604L|M1HC27
PF00303	disproportionately conserved in generic viruses	Thymidylate synthase		P04818	10335|Human alphaherpesvirus 3|A0A0F7CWE8
PF00317	disproportionately conserved in generic viruses	Ribonucleotide reductase, all-alpha domain	ATP binding; DNA replication; oxidation-reduction process; ribonucleoside-diphosphate reductase activity, thioredoxin disulfide as acceptor	P23921	10298|Human alphaherpesvirus 1|A0A089WX27
PF00500	disproportionately conserved in generic viruses	L1 (late) protein	structural molecule activity; viral capsid	O75978	10614|Human papillomavirus 3|O56932
PF00513	disproportionately conserved in generic viruses	Late Protein L2	structural molecule activity; viral capsid	Q9Y4Y6	10614|Human papillomavirus 3|P36744
PF00516	disproportionately conserved in generic viruses	Envelope glycoprotein GP120	viral envelope	A0A0M3KKW8	11676|Human immunodeficiency virus 1|A0A023HI18
PF00518	disproportionately conserved in generic viruses	Early Protein (E6)	host cell nucleus	Q8V9L0	10614|Human papillomavirus 3|P36799
PF00527	disproportionately conserved in generic viruses	E7 protein, Early protein	DNA binding; DNA-binding transcription factor activity; regulation of transcription, DNA-templated	Q8V9K9	37958|Human papillomavirus 37|Q80901
PF00562	disproportionately conserved in generic viruses	RNA polymerase Rpb2, domain 6	DNA binding; DNA-directed 5'-3' RNA polymerase activity; transcription, DNA-templated	C9J2Y9	587200|Variola virus human/India/Ind3/1967|P33811
PF00583	disproportionately conserved in generic viruses	Acetyltransferase (GNAT) family		E7EQ69	554168|Acanthamoeba castellanii mamavirus|G8ED34
PF00589	disproportionately conserved in generic viruses	Phage integrase family	DNA binding; DNA integration; DNA recombination	A0A2P9AAJ2	46015|Autographa californica nucleopolyhedrovirus|A0A097PV71
PF00614	disproportionately conserved in generic viruses	Phospholipase D Active site motif	catalytic activity	O14939	587200|Variola virus human/India/Ind3/1967|P33815
PF00623	disproportionately conserved in generic viruses	RNA polymerase Rpb1, domain 2	DNA binding; DNA-directed 5'-3' RNA polymerase activity; transcription, DNA-templated	O14802	587200|Variola virus human/India/Ind3/1967|P33053
PF00651	disproportionately conserved in generic viruses	BTB/POZ domain	protein binding	A0A0C4DGF1	587200|Variola virus human/India/Ind3/1967|A0A1U8QQC2
PF00692	disproportionately conserved in generic viruses	dUTPase		P33316	46922|Human adenovirus 17|F1DT92
PF00782	disproportionately conserved in generic viruses	Dual specificity phosphatase, catalytic domain	dephosphorylation; protein tyrosine/serine/threonine phosphatase activity	A2A3K4	587200|Variola virus human/India/Ind3/1967|A0A1U8QH32
PF01028	disproportionately conserved in generic viruses	Eukaryotic DNA topoisomerase I, catalytic core	DNA binding; DNA topoisomerase type I activity; DNA topological change	P11387	587200|Variola virus human/India/Ind3/1967|A0A1U8QWH5
PF01057	disproportionately conserved in generic viruses	Parvovirus non-structural protein NS1	viral genome replication	A0A126LB20	32603|Human betaherpesvirus 6A|A0A0A7RSS7
PF01096	disproportionately conserved in generic viruses	Transcription factor S-II (TFIIS)	nucleic acid binding; transcription, DNA-templated; zinc ion binding	O75764	587200|Variola virus human/India/Ind3/1967|P33796
PF01344	disproportionately conserved in generic viruses	Kelch motif	protein binding	A6NEM2	587200|Variola virus human/India/Ind3/1967|A0A1U8QLV7
PF01391	disproportionately conserved in generic viruses	Collagen triple helix repeat (20 copies)		B2RNN3	554168|Acanthamoeba castellanii mamavirus|B5LMG2
PF01636	disproportionately conserved in generic viruses	Phosphotransferase enzyme family		Q709F0	46015|Autographa californica nucleopolyhedrovirus|A0A193DTG4
PF02195	disproportionately conserved in generic viruses	ParB-like nuclease domain		Q9BYN0	1797140|Acidianus tailed spindle virus|A0A109WXZ6
PF02295	disproportionately conserved in generic viruses	Adenosine deaminase z-alpha domain	RNA binding; double-stranded RNA adenosine deaminase activity	P55265	587200|Variola virus human/India/Ind3/1967|P33863
PF02784	disproportionately conserved in generic viruses	Pyridoxal-dependent decarboxylase, pyridoxal binding domain	catalytic activity	O14977	1278268|Acanthocystis turfacea Chlorella virus Br0604L|M1HC27
PF02867	disproportionately conserved in generic viruses	Ribonucleotide reductase, barrel domain	DNA replication; oxidation-reduction process	P23921	10298|Human alphaherpesvirus 1|A0A089WX27
PF03291	disproportionately conserved in generic viruses	mRNA capping enzyme		O43148	587200|Variola virus human/India/Ind3/1967|P33057
PF04549	disproportionately conserved in generic viruses	CD47 transmembrane region		Q08722	587200|Variola virus human/India/Ind3/1967|A0A1U8QTW1
PF04560	disproportionately conserved in generic viruses	RNA polymerase Rpb2, domain 7	DNA binding; DNA-directed 5'-3' RNA polymerase activity; transcription, DNA-templated	C9J2Y9	587200|Variola virus human/India/Ind3/1967|P33811
PF04565	disproportionately conserved in generic viruses	RNA polymerase Rpb2, domain 3	DNA binding; DNA-directed 5'-3' RNA polymerase activity; transcription, DNA-templated	C9J2Y9	587200|Variola virus human/India/Ind3/1967|P33811
PF04567	disproportionately conserved in generic viruses	RNA polymerase Rpb2, domain 5	transcription, DNA-templated	C9J2Y9	587200|Variola virus human/India/Ind3/1967|P33811
PF04851	disproportionately conserved in generic viruses	Type III restriction enzyme, res subunit	ATP binding; DNA binding; hydrolase activity	P19447	587200|Variola virus human/India/Ind3/1967|P33056
PF04983	disproportionately conserved in generic viruses	RNA polymerase Rpb1, domain 3	DNA binding; DNA-directed 5'-3' RNA polymerase activity; transcription, DNA-templated	O14802	587200|Variola virus human/India/Ind3/1967|P33053
PF04997	disproportionately conserved in generic viruses	RNA polymerase Rpb1, domain 1	DNA binding; DNA-directed 5'-3' RNA polymerase activity; transcription, DNA-templated	O14802	587200|Variola virus human/India/Ind3/1967|P33053
PF04998	disproportionately conserved in generic viruses	RNA polymerase Rpb1, domain 5	DNA binding; DNA-directed 5'-3' RNA polymerase activity; transcription, DNA-templated	O14802	587200|Variola virus human/India/Ind3/1967|P33053
PF05000	disproportionately conserved in generic viruses	RNA polymerase Rpb1, domain 4	DNA binding; DNA-directed 5'-3' RNA polymerase activity; transcription, DNA-templated	O14802	587200|Variola virus human/India/Ind3/1967|P33053
PF05768	disproportionately conserved in generic viruses	Glutaredoxin-like domain (DUF836)		A6NC05	587200|Variola virus human/India/Ind3/1967|P32994
PF06467	disproportionately conserved in generic viruses	MYM-type Zinc finger with FCS sequence motif	zinc ion binding	O95789	587200|Variola virus human/India/Ind3/1967|A0A1U8QHI5
PF06817	disproportionately conserved in generic viruses	Reverse transcriptase thumb domain	RNA-dependent DNA biosynthetic process; RNA-directed DNA polymerase activity	O15310	11676|Human immunodeficiency virus 1|A0A023HI15
PF07707	disproportionately conserved in generic viruses	BTB And C-terminal Kelch		A8K5H9	587200|Variola virus human/India/Ind3/1967|Q89480
PF08204	disproportionately conserved in generic viruses	CD47 immunoglobulin-like domain		Q08722	11676|Human immunodeficiency virus 1|A0A0A7A974
PF10523	disproportionately conserved in generic viruses	BEN domain		Q5T5X7	587200|Variola virus human/India/Ind3/1967|A0A1U8QID7
PF12146	disproportionately conserved in generic viruses	Serine aminopeptidase, S33		A0A0C4DFN3	10243|Cowpox virus|A0A1V0FX47
PF12796	disproportionately conserved in generic viruses	Ankyrin repeats (3 copies)		A0A0S2Z4Q8	587200|Variola virus human/India/Ind3/1967|A0A1U8QHD9
PF13614	disproportionately conserved in generic viruses	AAA domain		A0A2P9AC42	167320|Actinophage Q5|Q94M11
PF13637	disproportionately conserved in generic viruses	Ankyrin repeats (many copies)		A1DRY3	10243|Cowpox virus|A0A0K2YVH8
PF13639	disproportionately conserved in generic viruses	Ring finger domain		E9PJ24	587200|Variola virus human/India/Ind3/1967|Q07043
PF13918	disproportionately conserved in generic viruses	PLD-like domain		Q8IV08	587200|Variola virus human/India/Ind3/1967|P33815
